# Supplementary material for: Fern Gametophytes Exhibit Distinct Patterns of Niche Expansion and Convergence in Ecophysiological Functioning
Source: Ecol Evol. 2026 Apr 7;16(4):e73324. doi: 10.1002/ece3.73324 (PMC13055197; doi:10.1002/ece3.73324)
Supplement: Supplementary file 2 — File S1: ece373324‐sup‐0002‐FileS1.csv. [file ECE3-16-e73324-s002.csv]

species_name	lifestage	n	citation1	citation2	citation3	citation4
Abrodictyum dentatum	Gametophyte	6	Nitta, J. H., Meyer, J. Y., Taputuarai, R., & Davis, C. C. (2017). Life cycle matters: DNA barcoding reveals contrasting community structure between fern sporophytes and gametophytes. Ecological Monographs, 87(2), 278-296.	NA	NA	NA
Abrodictyum dentatum	Sporophyte	90	GBIF Occurrence Download https://doi.org/10.15468/dl.546waz Accessed from R via rgbif (https://github.com/ropensci/rgbif) on 2022-09-26	Nitta, J. H., Meyer, J. Y., Taputuarai, R., & Davis, C. C. (2017). Life cycle matters: DNA barcoding reveals contrasting community structure between fern sporophytes and gametophytes. Ecological Monographs, 87(2), 278-296.	NA	NA
Abrodictyum obscurum	Gametophyte	1	Ebihara, A., Yamaoka, A., Mizukami, N., Sakoda, A., Nitta, J. H., & Imaichi, R. (2013). A survey of the fern gametophyte flora of Japan: Frequent independent occurrences of noncordiform gametophytes. American Journal of Botany, 100(4), 735-743.	NA	NA	NA
Abrodictyum obscurum	Sporophyte	1028	GBIF Occurrence Download https://doi.org/10.15468/dl.546waz Accessed from R via rgbif (https://github.com/ropensci/rgbif) on 2022-09-26	Ebihara, A., Yamaoka, A., Mizukami, N., Sakoda, A., Nitta, J. H., & Imaichi, R. (2013). A survey of the fern gametophyte flora of Japan: Frequent independent occurrences of noncordiform gametophytes. American Journal of Botany, 100(4), 735-743.	NA	NA
Acrophorus raiateensis	Gametophyte	1	Nitta, J. H., Meyer, J. Y., Taputuarai, R., & Davis, C. C. (2017). Life cycle matters: DNA barcoding reveals contrasting community structure between fern sporophytes and gametophytes. Ecological Monographs, 87(2), 278-296.	NA	NA	NA
Acrophorus raiateensis	Sporophyte	1	Nitta, J. H., Meyer, J. Y., Taputuarai, R., & Davis, C. C. (2017). Life cycle matters: DNA barcoding reveals contrasting community structure between fern sporophytes and gametophytes. Ecological Monographs, 87(2), 278-296.	NA	NA	NA
Adiantum raddianum	Gametophyte	2	Nitta, J. H., Meyer, J. Y., Taputuarai, R., & Davis, C. C. (2017). Life cycle matters: DNA barcoding reveals contrasting community structure between fern sporophytes and gametophytes. Ecological Monographs, 87(2), 278-296.	NA	NA	NA
Adiantum raddianum	Sporophyte	1304	GBIF Occurrence Download https://doi.org/10.15468/dl.546waz Accessed from R via rgbif (https://github.com/ropensci/rgbif) on 2022-09-26	Nitta, J. H., Meyer, J. Y., Taputuarai, R., & Davis, C. C. (2017). Life cycle matters: DNA barcoding reveals contrasting community structure between fern sporophytes and gametophytes. Ecological Monographs, 87(2), 278-296.	NA	NA
Adiantum trapeziforme	Gametophyte	5	Nitta, J. H., Meyer, J. Y., Taputuarai, R., & Davis, C. C. (2017). Life cycle matters: DNA barcoding reveals contrasting community structure between fern sporophytes and gametophytes. Ecological Monographs, 87(2), 278-296.	NA	NA	NA
Adiantum trapeziforme	Sporophyte	758	GBIF Occurrence Download https://doi.org/10.15468/dl.546waz Accessed from R via rgbif (https://github.com/ropensci/rgbif) on 2022-09-26	Nitta, J. H., Meyer, J. Y., Taputuarai, R., & Davis, C. C. (2017). Life cycle matters: DNA barcoding reveals contrasting community structure between fern sporophytes and gametophytes. Ecological Monographs, 87(2), 278-296.	NA	NA
Alsophila tahitensis	Gametophyte	4	Nitta, J. H., Meyer, J. Y., Taputuarai, R., & Davis, C. C. (2017). Life cycle matters: DNA barcoding reveals contrasting community structure between fern sporophytes and gametophytes. Ecological Monographs, 87(2), 278-296.	NA	NA	NA
Alsophila tahitensis	Sporophyte	15	Nitta, J. H., Meyer, J. Y., Taputuarai, R., & Davis, C. C. (2017). Life cycle matters: DNA barcoding reveals contrasting community structure between fern sporophytes and gametophytes. Ecological Monographs, 87(2), 278-296.	NA	NA	NA
Angiopteris evecta	Gametophyte	11	Nitta, J. H., Meyer, J. Y., Taputuarai, R., & Davis, C. C. (2017). Life cycle matters: DNA barcoding reveals contrasting community structure between fern sporophytes and gametophytes. Ecological Monographs, 87(2), 278-296.	NA	NA	NA
Angiopteris evecta	Sporophyte	451	GBIF Occurrence Download https://doi.org/10.15468/dl.546waz Accessed from R via rgbif (https://github.com/ropensci/rgbif) on 2022-09-26	Nitta, J. H., Meyer, J. Y., Taputuarai, R., & Davis, C. C. (2017). Life cycle matters: DNA barcoding reveals contrasting community structure between fern sporophytes and gametophytes. Ecological Monographs, 87(2), 278-296.	NA	NA
Antrophyum obovatum	Gametophyte	7	Park, S. H., Kim, J. S., & Kim, H. T. (2020). Study of the independent gametophytes found on Jeju Island in South Korea and the first record of the obligate independent gametophyte of Antrophyum obovatum Baker. Ecology and Evolution, 10(14), 7826-7838.	NA	NA	NA
Antrophyum obovatum	Sporophyte	262	GBIF Occurrence Download https://doi.org/10.15468/dl.546waz Accessed from R via rgbif (https://github.com/ropensci/rgbif) on 2022-09-26	NA	NA	NA
Antrophyum plantagineum	Gametophyte	7	Nitta, J. H., Meyer, J. Y., Taputuarai, R., & Davis, C. C. (2017). Life cycle matters: DNA barcoding reveals contrasting community structure between fern sporophytes and gametophytes. Ecological Monographs, 87(2), 278-296.	NA	NA	NA
Antrophyum plantagineum	Sporophyte	128	GBIF Occurrence Download https://doi.org/10.15468/dl.546waz Accessed from R via rgbif (https://github.com/ropensci/rgbif) on 2022-09-26	Nitta, J. H., Meyer, J. Y., Taputuarai, R., & Davis, C. C. (2017). Life cycle matters: DNA barcoding reveals contrasting community structure between fern sporophytes and gametophytes. Ecological Monographs, 87(2), 278-296.	NA	NA
Antrophyum reticulatum	Gametophyte	5	Nitta, J. H., Meyer, J. Y., Taputuarai, R., & Davis, C. C. (2017). Life cycle matters: DNA barcoding reveals contrasting community structure between fern sporophytes and gametophytes. Ecological Monographs, 87(2), 278-296.	NA	NA	NA
Antrophyum reticulatum	Sporophyte	131	Nitta, J. H., Meyer, J. Y., Taputuarai, R., & Davis, C. C. (2017). Life cycle matters: DNA barcoding reveals contrasting community structure between fern sporophytes and gametophytes. Ecological Monographs, 87(2), 278-296.	GBIF Occurrence Download https://doi.org/10.15468/dl.546waz Accessed from R via rgbif (https://github.com/ropensci/rgbif) on 2022-09-26	NA	NA
Archigrammitis tahitensis	Gametophyte	4	Nitta, J. H., Meyer, J. Y., Taputuarai, R., & Davis, C. C. (2017). Life cycle matters: DNA barcoding reveals contrasting community structure between fern sporophytes and gametophytes. Ecological Monographs, 87(2), 278-296.	NA	NA	NA
Archigrammitis tahitensis	Sporophyte	10	Nitta, J. H., Meyer, J. Y., Taputuarai, R., & Davis, C. C. (2017). Life cycle matters: DNA barcoding reveals contrasting community structure between fern sporophytes and gametophytes. Ecological Monographs, 87(2), 278-296.	GBIF Occurrence Download https://doi.org/10.15468/dl.546waz Accessed from R via rgbif (https://github.com/ropensci/rgbif) on 2022-09-26	GBIF.org (01 October 2022) GBIF Occurrence Download https://doi.org/10.15468/dl.aguzd6	NA
Arthropteris palisotii	Gametophyte	4	Nitta, J. H., Meyer, J. Y., Taputuarai, R., & Davis, C. C. (2017). Life cycle matters: DNA barcoding reveals contrasting community structure between fern sporophytes and gametophytes. Ecological Monographs, 87(2), 278-296.	Wu, Y. H., Ke, Y. T., Chan, Y. Y., Wang, G. J., & Kuo, L. Y. (2022). Integrating tissue‐direct PCR into genetic identification: An upgraded molecular ecology approach to survey fern gametophytes in the field. Applications in Plant Sciences, 10(2), e11462.	NA	NA
Arthropteris palisotii	Sporophyte	489	GBIF Occurrence Download https://doi.org/10.15468/dl.546waz Accessed from R via rgbif (https://github.com/ropensci/rgbif) on 2022-09-26	Nitta, J. H., Meyer, J. Y., Taputuarai, R., & Davis, C. C. (2017). Life cycle matters: DNA barcoding reveals contrasting community structure between fern sporophytes and gametophytes. Ecological Monographs, 87(2), 278-296.	NA	NA
Asplenium australasicum	Gametophyte	1	Nitta, J. H., Meyer, J. Y., Taputuarai, R., & Davis, C. C. (2017). Life cycle matters: DNA barcoding reveals contrasting community structure between fern sporophytes and gametophytes. Ecological Monographs, 87(2), 278-296.	NA	NA	NA
Asplenium australasicum	Sporophyte	385	GBIF Occurrence Download https://doi.org/10.15468/dl.546waz Accessed from R via rgbif (https://github.com/ropensci/rgbif) on 2022-09-26	Nitta, J. H., Meyer, J. Y., Taputuarai, R., & Davis, C. C. (2017). Life cycle matters: DNA barcoding reveals contrasting community structure between fern sporophytes and gametophytes. Ecological Monographs, 87(2), 278-296.	NA	NA
Asplenium caudatum	Gametophyte	2	Nitta, J. H., Meyer, J. Y., Taputuarai, R., & Davis, C. C. (2017). Life cycle matters: DNA barcoding reveals contrasting community structure between fern sporophytes and gametophytes. Ecological Monographs, 87(2), 278-296.	NA	NA	NA
Asplenium caudatum	Sporophyte	219	GBIF Occurrence Download https://doi.org/10.15468/dl.546waz Accessed from R via rgbif (https://github.com/ropensci/rgbif) on 2022-09-26	Nitta, J. H., Meyer, J. Y., Taputuarai, R., & Davis, C. C. (2017). Life cycle matters: DNA barcoding reveals contrasting community structure between fern sporophytes and gametophytes. Ecological Monographs, 87(2), 278-296.	NA	NA
Asplenium contiguum	Gametophyte	2	Nitta, J. H., Meyer, J. Y., Taputuarai, R., & Davis, C. C. (2017). Life cycle matters: DNA barcoding reveals contrasting community structure between fern sporophytes and gametophytes. Ecological Monographs, 87(2), 278-296.	NA	NA	NA
Asplenium contiguum	Sporophyte	76	Nitta, J. H., Meyer, J. Y., Taputuarai, R., & Davis, C. C. (2017). Life cycle matters: DNA barcoding reveals contrasting community structure between fern sporophytes and gametophytes. Ecological Monographs, 87(2), 278-296.	GBIF Occurrence Download https://doi.org/10.15468/dl.546waz Accessed from R via rgbif (https://github.com/ropensci/rgbif) on 2022-09-26	NA	NA
Asplenium robustum	Gametophyte	2	Nitta, J. H., Meyer, J. Y., Taputuarai, R., & Davis, C. C. (2017). Life cycle matters: DNA barcoding reveals contrasting community structure between fern sporophytes and gametophytes. Ecological Monographs, 87(2), 278-296.	NA	NA	NA
Asplenium robustum	Sporophyte	4	Nitta, J. H., Meyer, J. Y., Taputuarai, R., & Davis, C. C. (2017). Life cycle matters: DNA barcoding reveals contrasting community structure between fern sporophytes and gametophytes. Ecological Monographs, 87(2), 278-296.	NA	NA	NA
Asplenium tenuicaule	Gametophyte	2	Ebihara, A., Yamaoka, A., Mizukami, N., Sakoda, A., Nitta, J. H., & Imaichi, R. (2013). A survey of the fern gametophyte flora of Japan: Frequent independent occurrences of noncordiform gametophytes. American Journal of Botany, 100(4), 735-743.	NA	NA	NA
Asplenium tenuicaule	Sporophyte	2	Ebihara, A., Yamaoka, A., Mizukami, N., Sakoda, A., Nitta, J. H., & Imaichi, R. (2013). A survey of the fern gametophyte flora of Japan: Frequent independent occurrences of noncordiform gametophytes. American Journal of Botany, 100(4), 735-743.	NA	NA	NA
Athyrium niponicum	Gametophyte	1	Ebihara, A., Yamaoka, A., Mizukami, N., Sakoda, A., Nitta, J. H., & Imaichi, R. (2013). A survey of the fern gametophyte flora of Japan: Frequent independent occurrences of noncordiform gametophytes. American Journal of Botany, 100(4), 735-743.	NA	NA	NA
Athyrium niponicum	Sporophyte	1	Ebihara, A., Yamaoka, A., Mizukami, N., Sakoda, A., Nitta, J. H., & Imaichi, R. (2013). A survey of the fern gametophyte flora of Japan: Frequent independent occurrences of noncordiform gametophytes. American Journal of Botany, 100(4), 735-743.	NA	NA	NA
Athyrium yokoscense	Gametophyte	2	Ebihara, A., Yamaoka, A., Mizukami, N., Sakoda, A., Nitta, J. H., & Imaichi, R. (2013). A survey of the fern gametophyte flora of Japan: Frequent independent occurrences of noncordiform gametophytes. American Journal of Botany, 100(4), 735-743.	NA	NA	NA
Athyrium yokoscense	Sporophyte	4298	GBIF Occurrence Download https://doi.org/10.15468/dl.546waz Accessed from R via rgbif (https://github.com/ropensci/rgbif) on 2022-09-26	Ebihara, A., Yamaoka, A., Mizukami, N., Sakoda, A., Nitta, J. H., & Imaichi, R. (2013). A survey of the fern gametophyte flora of Japan: Frequent independent occurrences of noncordiform gametophytes. American Journal of Botany, 100(4), 735-743.	NA	NA
Blechnum orientale	Gametophyte	2	Nitta, J. H., Meyer, J. Y., Taputuarai, R., & Davis, C. C. (2017). Life cycle matters: DNA barcoding reveals contrasting community structure between fern sporophytes and gametophytes. Ecological Monographs, 87(2), 278-296.	Ebihara, A., Yamaoka, A., Mizukami, N., Sakoda, A., Nitta, J. H., & Imaichi, R. (2013). A survey of the fern gametophyte flora of Japan: Frequent independent occurrences of noncordiform gametophytes. American Journal of Botany, 100(4), 735-743.	NA	NA
Blechnum orientale	Sporophyte	9	Nitta, J. H., Meyer, J. Y., Taputuarai, R., & Davis, C. C. (2017). Life cycle matters: DNA barcoding reveals contrasting community structure between fern sporophytes and gametophytes. Ecological Monographs, 87(2), 278-296.	Ebihara, A., Yamaoka, A., Mizukami, N., Sakoda, A., Nitta, J. H., & Imaichi, R. (2013). A survey of the fern gametophyte flora of Japan: Frequent independent occurrences of noncordiform gametophytes. American Journal of Botany, 100(4), 735-743.	NA	NA
Blechnum pacificum	Gametophyte	1	Nitta, J. H., Meyer, J. Y., Taputuarai, R., & Davis, C. C. (2017). Life cycle matters: DNA barcoding reveals contrasting community structure between fern sporophytes and gametophytes. Ecological Monographs, 87(2), 278-296.	NA	NA	NA
Blechnum pacificum	Sporophyte	6	Nitta, J. H., Meyer, J. Y., Taputuarai, R., & Davis, C. C. (2017). Life cycle matters: DNA barcoding reveals contrasting community structure between fern sporophytes and gametophytes. Ecological Monographs, 87(2), 278-296.	NA	NA	NA
Blechnum raiateense	Gametophyte	2	Nitta, J. H., Meyer, J. Y., Taputuarai, R., & Davis, C. C. (2017). Life cycle matters: DNA barcoding reveals contrasting community structure between fern sporophytes and gametophytes. Ecological Monographs, 87(2), 278-296.	NA	NA	NA
Blechnum raiateense	Sporophyte	10	Nitta, J. H., Meyer, J. Y., Taputuarai, R., & Davis, C. C. (2017). Life cycle matters: DNA barcoding reveals contrasting community structure between fern sporophytes and gametophytes. Ecological Monographs, 87(2), 278-296.	NA	NA	NA
Blechnum vulcanicum	Gametophyte	2	Nitta, J. H., Meyer, J. Y., Taputuarai, R., & Davis, C. C. (2017). Life cycle matters: DNA barcoding reveals contrasting community structure between fern sporophytes and gametophytes. Ecological Monographs, 87(2), 278-296.	NA	NA	NA
Blechnum vulcanicum	Sporophyte	60	GBIF.org (01 October 2022) GBIF Occurrence Download https://doi.org/10.15468/dl.aguzd6	Nitta, J. H., Meyer, J. Y., Taputuarai, R., & Davis, C. C. (2017). Life cycle matters: DNA barcoding reveals contrasting community structure between fern sporophytes and gametophytes. Ecological Monographs, 87(2), 278-296.	NA	NA
Bolbitis lonchophora	Gametophyte	7	Nitta, J. H., Meyer, J. Y., Taputuarai, R., & Davis, C. C. (2017). Life cycle matters: DNA barcoding reveals contrasting community structure between fern sporophytes and gametophytes. Ecological Monographs, 87(2), 278-296.	NA	NA	NA
Bolbitis lonchophora	Sporophyte	21	GBIF Occurrence Download https://doi.org/10.15468/dl.546waz Accessed from R via rgbif (https://github.com/ropensci/rgbif) on 2022-09-26	Nitta, J. H., Meyer, J. Y., Taputuarai, R., & Davis, C. C. (2017). Life cycle matters: DNA barcoding reveals contrasting community structure between fern sporophytes and gametophytes. Ecological Monographs, 87(2), 278-296.	NA	NA
Callistopteris apiifolia	Gametophyte	19	Nitta, J. H., Meyer, J. Y., Taputuarai, R., & Davis, C. C. (2017). Life cycle matters: DNA barcoding reveals contrasting community structure between fern sporophytes and gametophytes. Ecological Monographs, 87(2), 278-296.	Ebihara, A., Yamaoka, A., Mizukami, N., Sakoda, A., Nitta, J. H., & Imaichi, R. (2013). A survey of the fern gametophyte flora of Japan: Frequent independent occurrences of noncordiform gametophytes. American Journal of Botany, 100(4), 735-743.	Wu, Y. H., Ke, Y. T., Chan, Y. Y., Wang, G. J., & Kuo, L. Y. (2022). Integrating tissue‐direct PCR into genetic identification: An upgraded molecular ecology approach to survey fern gametophytes in the field. Applications in Plant Sciences, 10(2), e11462.	NA
Callistopteris apiifolia	Sporophyte	246	GBIF Occurrence Download https://doi.org/10.15468/dl.546waz Accessed from R via rgbif (https://github.com/ropensci/rgbif) on 2022-09-26	Nitta, J. H., Meyer, J. Y., Taputuarai, R., & Davis, C. C. (2017). Life cycle matters: DNA barcoding reveals contrasting community structure between fern sporophytes and gametophytes. Ecological Monographs, 87(2), 278-296.	NA	NA
Callistopteris baldwinii	Gametophyte	4	Pinson, J. B., Chambers, S. M., & Sessa, E. B. (2022). The spatial separation of Callistopteris baldwinii (Hymenophyllaceae) sporophytes and gametophytes along elevational gradients in Hawai ‘i. American Fern Journal, 112(1), 1-16.	NA	NA	NA
Callistopteris baldwinii	Sporophyte	18	GBIF.org (07 October 2022) GBIF Occurrence Download https://doi.org/10.15468/dl.323svd	Pinson, J. B., Chambers, S. M., & Sessa, E. B. (2022). The spatial separation of Callistopteris baldwinii (Hymenophyllaceae) sporophytes and gametophytes along elevational gradients in Hawai ‘i. American Fern Journal, 112(1), 1-16.	NA	NA
Callistopteris baueriana	Gametophyte	3	Dassler, C. L., & Farrar, D. R. (1997). Significance of form in fern gametophytes: clonal, gemmiferous gametophytes of Callistopteris baueriana (Hymenophyllaceae). International Journal of Plant Sciences, 158(5), 622-639.	NA	NA	NA
Callistopteris baueriana	Sporophyte	17	GBIF Occurrence Download https://doi.org/10.15468/dl.546waz Accessed from R via rgbif (https://github.com/ropensci/rgbif) on 2022-09-26	Dassler, C. L., & Farrar, D. R. (1997). Significance of form in fern gametophytes: clonal, gemmiferous gametophytes of Callistopteris baueriana (Hymenophyllaceae). International Journal of Plant Sciences, 158(5), 622-639.	NA	NA
Calymmodon orientalis	Gametophyte	5	Nitta, J. H., Meyer, J. Y., Taputuarai, R., & Davis, C. C. (2017). Life cycle matters: DNA barcoding reveals contrasting community structure between fern sporophytes and gametophytes. Ecological Monographs, 87(2), 278-296.	NA	NA	NA
Calymmodon orientalis	Sporophyte	4	Nitta, J. H., Meyer, J. Y., Taputuarai, R., & Davis, C. C. (2017). Life cycle matters: DNA barcoding reveals contrasting community structure between fern sporophytes and gametophytes. Ecological Monographs, 87(2), 278-296.	NA	NA	NA
Christella dentata	Gametophyte	1	Nitta, J. H., Meyer, J. Y., Taputuarai, R., & Davis, C. C. (2017). Life cycle matters: DNA barcoding reveals contrasting community structure between fern sporophytes and gametophytes. Ecological Monographs, 87(2), 278-296.	NA	NA	NA
Christella dentata	Sporophyte	3521	GBIF Occurrence Download https://doi.org/10.15468/dl.546waz Accessed from R via rgbif (https://github.com/ropensci/rgbif) on 2022-09-26	Nitta, J. H., Meyer, J. Y., Taputuarai, R., & Davis, C. C. (2017). Life cycle matters: DNA barcoding reveals contrasting community structure between fern sporophytes and gametophytes. Ecological Monographs, 87(2), 278-296.	NA	NA
Crepidomanes humile	Gametophyte	1	Nitta, J. H., Meyer, J. Y., Taputuarai, R., & Davis, C. C. (2017). Life cycle matters: DNA barcoding reveals contrasting community structure between fern sporophytes and gametophytes. Ecological Monographs, 87(2), 278-296.	NA	NA	NA
Crepidomanes humile	Sporophyte	235	GBIF Occurrence Download https://doi.org/10.15468/dl.546waz Accessed from R via rgbif (https://github.com/ropensci/rgbif) on 2022-09-26	Nitta, J. H., Meyer, J. Y., Taputuarai, R., & Davis, C. C. (2017). Life cycle matters: DNA barcoding reveals contrasting community structure between fern sporophytes and gametophytes. Ecological Monographs, 87(2), 278-296.	NA	NA
Crepidomanes kurzii	Gametophyte	2	Nitta, J. H., Meyer, J. Y., Taputuarai, R., & Davis, C. C. (2017). Life cycle matters: DNA barcoding reveals contrasting community structure between fern sporophytes and gametophytes. Ecological Monographs, 87(2), 278-296.	NA	NA	NA
Crepidomanes kurzii	Sporophyte	87	GBIF Occurrence Download https://doi.org/10.15468/dl.546waz Accessed from R via rgbif (https://github.com/ropensci/rgbif) on 2022-09-26	Nitta, J. H., Meyer, J. Y., Taputuarai, R., & Davis, C. C. (2017). Life cycle matters: DNA barcoding reveals contrasting community structure between fern sporophytes and gametophytes. Ecological Monographs, 87(2), 278-296.	NA	NA
Crepidomanes schmidtianum	Gametophyte	78	GBIF Occurrence Download https://doi.org/10.15468/dl.546waz Accessed from R via rgbif (https://github.com/ropensci/rgbif) on 2022-09-26	Farrar, D. R. (1992). Trichomanes intricatum: The independent Trichomanes gametophyte in the eastern United States. American Fern Journal, 82(2), 68-74.	LaBranch, G., Spencer, H., Lorbeer, S., Tabak, B., Barclay, D., McRoberts, C. A., ... & Li, F. W. (2022). Crepidomanes intricatum (Hymenophyllaceae), a Sporophyte-less Filmy Fern New to Central New York. AMERICAN FERN JOURNAL, 112(2), 139-141.	Lee, C. S., Lee, K., & Hwang, Y. (2020). Identification of three independent fern gametophytes and Hymenophyllum wrightii f. serratum from Korea based on molecular data. Korean Journal of Plant Taxonomy, 50(4), 403-412.
Crepidomanes schmidtianum	Sporophyte	144	GBIF Occurrence Download https://doi.org/10.15468/dl.546waz Accessed from R via rgbif (https://github.com/ropensci/rgbif) on 2022-09-26	Lee, C. S., Lee, K., & Hwang, Y. (2020). Identification of three independent fern gametophytes and Hymenophyllum wrightii f. serratum from Korea based on molecular data. Korean Journal of Plant Taxonomy, 50(4), 403-412.	NA	NA
Ctenitis sciaphila	Gametophyte	2	Nitta, J. H., Meyer, J. Y., Taputuarai, R., & Davis, C. C. (2017). Life cycle matters: DNA barcoding reveals contrasting community structure between fern sporophytes and gametophytes. Ecological Monographs, 87(2), 278-296.	NA	NA	NA
Ctenitis sciaphila	Sporophyte	11	Nitta, J. H., Meyer, J. Y., Taputuarai, R., & Davis, C. C. (2017). Life cycle matters: DNA barcoding reveals contrasting community structure between fern sporophytes and gametophytes. Ecological Monographs, 87(2), 278-296.	GBIF.org (01 October 2022) GBIF Occurrence Download https://doi.org/10.15468/dl.aguzd6	NA	NA
Ctenopterella blechnoides	Gametophyte	1	Nitta, J. H., Meyer, J. Y., Taputuarai, R., & Davis, C. C. (2017). Life cycle matters: DNA barcoding reveals contrasting community structure between fern sporophytes and gametophytes. Ecological Monographs, 87(2), 278-296.	NA	NA	NA
Ctenopterella blechnoides	Sporophyte	116	GBIF Occurrence Download https://doi.org/10.15468/dl.546waz Accessed from R via rgbif (https://github.com/ropensci/rgbif) on 2022-09-26	Nitta, J. H., Meyer, J. Y., Taputuarai, R., & Davis, C. C. (2017). Life cycle matters: DNA barcoding reveals contrasting community structure between fern sporophytes and gametophytes. Ecological Monographs, 87(2), 278-296.	NA	NA
Cyathea lepifera	Gametophyte	1	Ebihara, A., Yamaoka, A., Mizukami, N., Sakoda, A., Nitta, J. H., & Imaichi, R. (2013). A survey of the fern gametophyte flora of Japan: Frequent independent occurrences of noncordiform gametophytes. American Journal of Botany, 100(4), 735-743.	NA	NA	NA
Cyathea lepifera	Sporophyte	1	Ebihara, A., Yamaoka, A., Mizukami, N., Sakoda, A., Nitta, J. H., & Imaichi, R. (2013). A survey of the fern gametophyte flora of Japan: Frequent independent occurrences of noncordiform gametophytes. American Journal of Botany, 100(4), 735-743.	NA	NA	NA
Cyathea podophylla	Gametophyte	1	Ebihara, A., Yamaoka, A., Mizukami, N., Sakoda, A., Nitta, J. H., & Imaichi, R. (2013). A survey of the fern gametophyte flora of Japan: Frequent independent occurrences of noncordiform gametophytes. American Journal of Botany, 100(4), 735-743.	NA	NA	NA
Cyathea podophylla	Sporophyte	1	Ebihara, A., Yamaoka, A., Mizukami, N., Sakoda, A., Nitta, J. H., & Imaichi, R. (2013). A survey of the fern gametophyte flora of Japan: Frequent independent occurrences of noncordiform gametophytes. American Journal of Botany, 100(4), 735-743.	NA	NA	NA
Dasygrammitis purpurascens	Gametophyte	1	Nitta, J. H., Meyer, J. Y., Taputuarai, R., & Davis, C. C. (2017). Life cycle matters: DNA barcoding reveals contrasting community structure between fern sporophytes and gametophytes. Ecological Monographs, 87(2), 278-296.	NA	NA	NA
Dasygrammitis purpurascens	Sporophyte	2	Nitta, J. H., Meyer, J. Y., Taputuarai, R., & Davis, C. C. (2017). Life cycle matters: DNA barcoding reveals contrasting community structure between fern sporophytes and gametophytes. Ecological Monographs, 87(2), 278-296.	NA	NA	NA
Davallia solida	Gametophyte	3	Nitta, J. H., Meyer, J. Y., Taputuarai, R., & Davis, C. C. (2017). Life cycle matters: DNA barcoding reveals contrasting community structure between fern sporophytes and gametophytes. Ecological Monographs, 87(2), 278-296.	NA	NA	NA
Davallia solida	Sporophyte	391	GBIF Occurrence Download https://doi.org/10.15468/dl.546waz Accessed from R via rgbif (https://github.com/ropensci/rgbif) on 2022-09-26	Nitta, J. H., Meyer, J. Y., Taputuarai, R., & Davis, C. C. (2017). Life cycle matters: DNA barcoding reveals contrasting community structure between fern sporophytes and gametophytes. Ecological Monographs, 87(2), 278-296.	NA	NA
Deparia petersenii	Gametophyte	2	Nitta, J. H., Meyer, J. Y., Taputuarai, R., & Davis, C. C. (2017). Life cycle matters: DNA barcoding reveals contrasting community structure between fern sporophytes and gametophytes. Ecological Monographs, 87(2), 278-296.	NA	NA	NA
Deparia petersenii	Sporophyte	2081	GBIF Occurrence Download https://doi.org/10.15468/dl.546waz Accessed from R via rgbif (https://github.com/ropensci/rgbif) on 2022-09-26	Nitta, J. H., Meyer, J. Y., Taputuarai, R., & Davis, C. C. (2017). Life cycle matters: DNA barcoding reveals contrasting community structure between fern sporophytes and gametophytes. Ecological Monographs, 87(2), 278-296.	NA	NA
Dicranopteris linearis	Gametophyte	1	Nitta, J. H., Meyer, J. Y., Taputuarai, R., & Davis, C. C. (2017). Life cycle matters: DNA barcoding reveals contrasting community structure between fern sporophytes and gametophytes. Ecological Monographs, 87(2), 278-296.	NA	NA	NA
Dicranopteris linearis	Sporophyte	3914	GBIF Occurrence Download https://doi.org/10.15468/dl.546waz Accessed from R via rgbif (https://github.com/ropensci/rgbif) on 2022-09-26	Nitta, J. H., Meyer, J. Y., Taputuarai, R., & Davis, C. C. (2017). Life cycle matters: DNA barcoding reveals contrasting community structure between fern sporophytes and gametophytes. Ecological Monographs, 87(2), 278-296.	NA	NA
Didymoglossum petersii	Gametophyte	1	Pinson, J. B., Chambers, S. M., & Sessa, E. B. (2017). Vittaria graminifolia (Pteridaceae) and Didymoglossum petersii (Hymenophyllaceae) in Broxton Rocks, GA. American Fern Journal, 107(4), 257-264.	NA	NA	NA
Didymoglossum petersii	Sporophyte	70	GBIF.org (07 October 2022) GBIF Occurrence Download https://doi.org/10.15468/dl.323svd	NA	NA	NA
Didymoglossum tahitense	Gametophyte	1	Nitta, J. H., Meyer, J. Y., Taputuarai, R., & Davis, C. C. (2017). Life cycle matters: DNA barcoding reveals contrasting community structure between fern sporophytes and gametophytes. Ecological Monographs, 87(2), 278-296.	NA	NA	NA
Didymoglossum tahitense	Sporophyte	144	GBIF Occurrence Download https://doi.org/10.15468/dl.546waz Accessed from R via rgbif (https://github.com/ropensci/rgbif) on 2022-09-26	Nitta, J. H., Meyer, J. Y., Taputuarai, R., & Davis, C. C. (2017). Life cycle matters: DNA barcoding reveals contrasting community structure between fern sporophytes and gametophytes. Ecological Monographs, 87(2), 278-296.	NA	NA
Diplazium grantii	Gametophyte	3	Nitta, J. H., Meyer, J. Y., Taputuarai, R., & Davis, C. C. (2017). Life cycle matters: DNA barcoding reveals contrasting community structure between fern sporophytes and gametophytes. Ecological Monographs, 87(2), 278-296.	NA	NA	NA
Diplazium grantii	Sporophyte	8	Nitta, J. H., Meyer, J. Y., Taputuarai, R., & Davis, C. C. (2017). Life cycle matters: DNA barcoding reveals contrasting community structure between fern sporophytes and gametophytes. Ecological Monographs, 87(2), 278-296.	NA	NA	NA
Diplazium harpeodes	Gametophyte	4	Nitta, J. H., Meyer, J. Y., Taputuarai, R., & Davis, C. C. (2017). Life cycle matters: DNA barcoding reveals contrasting community structure between fern sporophytes and gametophytes. Ecological Monographs, 87(2), 278-296.	NA	NA	NA
Diplazium harpeodes	Sporophyte	42	GBIF Occurrence Download https://doi.org/10.15468/dl.546waz Accessed from R via rgbif (https://github.com/ropensci/rgbif) on 2022-09-26	Nitta, J. H., Meyer, J. Y., Taputuarai, R., & Davis, C. C. (2017). Life cycle matters: DNA barcoding reveals contrasting community structure between fern sporophytes and gametophytes. Ecological Monographs, 87(2), 278-296.	NA	NA
Dryopteris dicksonioides	Gametophyte	2	Nitta, J. H., Meyer, J. Y., Taputuarai, R., & Davis, C. C. (2017). Life cycle matters: DNA barcoding reveals contrasting community structure between fern sporophytes and gametophytes. Ecological Monographs, 87(2), 278-296.	NA	NA	NA
Dryopteris dicksonioides	Sporophyte	7	GBIF.org (01 October 2022) GBIF Occurrence Download https://doi.org/10.15468/dl.aguzd6	Nitta, J. H., Meyer, J. Y., Taputuarai, R., & Davis, C. C. (2017). Life cycle matters: DNA barcoding reveals contrasting community structure between fern sporophytes and gametophytes. Ecological Monographs, 87(2), 278-296.	NA	NA
Dryopteris sordidipes	Gametophyte	1	Ebihara, A., Yamaoka, A., Mizukami, N., Sakoda, A., Nitta, J. H., & Imaichi, R. (2013). A survey of the fern gametophyte flora of Japan: Frequent independent occurrences of noncordiform gametophytes. American Journal of Botany, 100(4), 735-743.	NA	NA	NA
Dryopteris sordidipes	Sporophyte	515	GBIF Occurrence Download https://doi.org/10.15468/dl.546waz Accessed from R via rgbif (https://github.com/ropensci/rgbif) on 2022-09-26	Ebihara, A., Yamaoka, A., Mizukami, N., Sakoda, A., Nitta, J. H., & Imaichi, R. (2013). A survey of the fern gametophyte flora of Japan: Frequent independent occurrences of noncordiform gametophytes. American Journal of Botany, 100(4), 735-743.	NA	NA
Elaphoglossum samoense	Gametophyte	2	Nitta, J. H., Meyer, J. Y., Taputuarai, R., & Davis, C. C. (2017). Life cycle matters: DNA barcoding reveals contrasting community structure between fern sporophytes and gametophytes. Ecological Monographs, 87(2), 278-296.	NA	NA	NA
Elaphoglossum samoense	Sporophyte	8	Nitta, J. H., Meyer, J. Y., Taputuarai, R., & Davis, C. C. (2017). Life cycle matters: DNA barcoding reveals contrasting community structure between fern sporophytes and gametophytes. Ecological Monographs, 87(2), 278-296.	GBIF.org (01 October 2022) GBIF Occurrence Download https://doi.org/10.15468/dl.aguzd6	NA	NA
Elaphoglossum savaiense	Gametophyte	6	Nitta, J. H., Meyer, J. Y., Taputuarai, R., & Davis, C. C. (2017). Life cycle matters: DNA barcoding reveals contrasting community structure between fern sporophytes and gametophytes. Ecological Monographs, 87(2), 278-296.	NA	NA	NA
Elaphoglossum savaiense	Sporophyte	24	GBIF.org (01 October 2022) GBIF Occurrence Download https://doi.org/10.15468/dl.aguzd6	Nitta, J. H., Meyer, J. Y., Taputuarai, R., & Davis, C. C. (2017). Life cycle matters: DNA barcoding reveals contrasting community structure between fern sporophytes and gametophytes. Ecological Monographs, 87(2), 278-296.	NA	NA
Grammitis marginelloides	Gametophyte	1	Nitta, J. H., Meyer, J. Y., Taputuarai, R., & Davis, C. C. (2017). Life cycle matters: DNA barcoding reveals contrasting community structure between fern sporophytes and gametophytes. Ecological Monographs, 87(2), 278-296.	NA	NA	NA
Grammitis marginelloides	Sporophyte	5	GBIF.org (01 October 2022) GBIF Occurrence Download https://doi.org/10.15468/dl.aguzd6	Nitta, J. H., Meyer, J. Y., Taputuarai, R., & Davis, C. C. (2017). Life cycle matters: DNA barcoding reveals contrasting community structure between fern sporophytes and gametophytes. Ecological Monographs, 87(2), 278-296.	NA	NA
Haplopteris capillaris	Gametophyte	1	Kuo, L. Y., Chen, C. W., Shinohara, W., Ebihara, A., Kudoh, H., Sato, H., ... & Chiou, W. L. (2017). Not only in the temperate zone: independent gametophytes of two vittarioid ferns (Pteridaceae, Polypodiales) in East Asian subtropics. Journal of Plant Research, 130(2), 255-262.	NA	NA	NA
Haplopteris capillaris	Sporophyte	3	GBIF Occurrence Download https://doi.org/10.15468/dl.546waz Accessed from R via rgbif (https://github.com/ropensci/rgbif) on 2022-09-26	NA	NA	NA
Haploteris heterophylla	Gametophyte	1	Chen, C. W., Huang, Y. M., Kuo, L. Y., Chang, Y. H., Liu, Y. C., & Chiou, W. L. (2013). A new vittarioid fern species, Haplopteris heterophylla (Pteridaceae). Systematic Botany, 38(4), 901-909.	NA	NA	NA
Haploteris heterophylla	Sporophyte	3	Chen, C. W., Huang, Y. M., Kuo, L. Y., Chang, Y. H., Liu, Y. C., & Chiou, W. L. (2013). A new vittarioid fern species, Haplopteris heterophylla (Pteridaceae). Systematic Botany, 38(4), 901-909.	NA	NA	NA
Hymenophyllum badium	Gametophyte	1	Ebihara, A., Yamaoka, A., Mizukami, N., Sakoda, A., Nitta, J. H., & Imaichi, R. (2013). A survey of the fern gametophyte flora of Japan: Frequent independent occurrences of noncordiform gametophytes. American Journal of Botany, 100(4), 735-743.	NA	NA	NA
Hymenophyllum badium	Sporophyte	1166	GBIF Occurrence Download https://doi.org/10.15468/dl.546waz Accessed from R via rgbif (https://github.com/ropensci/rgbif) on 2022-09-26	NA	NA	NA
Hymenophyllum barbatum	Gametophyte	9	Ebihara, A., Yamaoka, A., Mizukami, N., Sakoda, A., Nitta, J. H., & Imaichi, R. (2013). A survey of the fern gametophyte flora of Japan: Frequent independent occurrences of noncordiform gametophytes. American Journal of Botany, 100(4), 735-743.	Park, S. H., Kim, J. S., & Kim, H. T. (2020). Study of the independent gametophytes found on Jeju Island in South Korea and the first record of the obligate independent gametophyte of Antrophyum obovatum Baker. Ecology and Evolution, 10(14), 7826-7838.	NA	NA
Hymenophyllum barbatum	Sporophyte	2471	GBIF Occurrence Download https://doi.org/10.15468/dl.546waz Accessed from R via rgbif (https://github.com/ropensci/rgbif) on 2022-09-26	Ebihara, A., Yamaoka, A., Mizukami, N., Sakoda, A., Nitta, J. H., & Imaichi, R. (2013). A survey of the fern gametophyte flora of Japan: Frequent independent occurrences of noncordiform gametophytes. American Journal of Botany, 100(4), 735-743.	Park, S. H., Kim, J. S., & Kim, H. T. (2020). Study of the independent gametophytes found on Jeju Island in South Korea and the first record of the obligate independent gametophyte of Antrophyum obovatum Baker. Ecology and Evolution, 10(14), 7826-7838.	NA
Hymenophyllum braithwaitei	Gametophyte	1	Nitta, J. H., Meyer, J. Y., Taputuarai, R., & Davis, C. C. (2017). Life cycle matters: DNA barcoding reveals contrasting community structure between fern sporophytes and gametophytes. Ecological Monographs, 87(2), 278-296.	NA	NA	NA
Hymenophyllum braithwaitei	Sporophyte	1	GBIF Occurrence Download https://doi.org/10.15468/dl.546waz Accessed from R via rgbif (https://github.com/ropensci/rgbif) on 2022-09-26	NA	NA	NA
Hymenophyllum digitatum	Gametophyte	10	Nitta, J. H., Meyer, J. Y., Taputuarai, R., & Davis, C. C. (2017). Life cycle matters: DNA barcoding reveals contrasting community structure between fern sporophytes and gametophytes. Ecological Monographs, 87(2), 278-296.	NA	NA	NA
Hymenophyllum digitatum	Sporophyte	106	GBIF Occurrence Download https://doi.org/10.15468/dl.546waz Accessed from R via rgbif (https://github.com/ropensci/rgbif) on 2022-09-26	Nitta, J. H., Meyer, J. Y., Taputuarai, R., & Davis, C. C. (2017). Life cycle matters: DNA barcoding reveals contrasting community structure between fern sporophytes and gametophytes. Ecological Monographs, 87(2), 278-296.	NA	NA
Hymenophyllum flabellatum	Gametophyte	3	Nitta, J. H., Meyer, J. Y., Taputuarai, R., & Davis, C. C. (2017). Life cycle matters: DNA barcoding reveals contrasting community structure between fern sporophytes and gametophytes. Ecological Monographs, 87(2), 278-296.	NA	NA	NA
Hymenophyllum flabellatum	Sporophyte	718	GBIF Occurrence Download https://doi.org/10.15468/dl.546waz Accessed from R via rgbif (https://github.com/ropensci/rgbif) on 2022-09-26	Nitta, J. H., Meyer, J. Y., Taputuarai, R., & Davis, C. C. (2017). Life cycle matters: DNA barcoding reveals contrasting community structure between fern sporophytes and gametophytes. Ecological Monographs, 87(2), 278-296.	NA	NA
Hymenophyllum javanicum	Gametophyte	1	Nitta, J. H., Meyer, J. Y., Taputuarai, R., & Davis, C. C. (2017). Life cycle matters: DNA barcoding reveals contrasting community structure between fern sporophytes and gametophytes. Ecological Monographs, 87(2), 278-296.	NA	NA	NA
Hymenophyllum javanicum	Sporophyte	163	GBIF Occurrence Download https://doi.org/10.15468/dl.546waz Accessed from R via rgbif (https://github.com/ropensci/rgbif) on 2022-09-26	Nitta, J. H., Meyer, J. Y., Taputuarai, R., & Davis, C. C. (2017). Life cycle matters: DNA barcoding reveals contrasting community structure between fern sporophytes and gametophytes. Ecological Monographs, 87(2), 278-296.	NA	NA
Hymenophyllum multifidum	Gametophyte	1	Nitta, J. H., Meyer, J. Y., Taputuarai, R., & Davis, C. C. (2017). Life cycle matters: DNA barcoding reveals contrasting community structure between fern sporophytes and gametophytes. Ecological Monographs, 87(2), 278-296.	NA	NA	NA
Hymenophyllum multifidum	Sporophyte	340	GBIF Occurrence Download https://doi.org/10.15468/dl.546waz Accessed from R via rgbif (https://github.com/ropensci/rgbif) on 2022-09-26	Nitta, J. H., Meyer, J. Y., Taputuarai, R., & Davis, C. C. (2017). Life cycle matters: DNA barcoding reveals contrasting community structure between fern sporophytes and gametophytes. Ecological Monographs, 87(2), 278-296.	NA	NA
Hymenophyllum pallidum	Gametophyte	3	Nitta, J. H., Meyer, J. Y., Taputuarai, R., & Davis, C. C. (2017). Life cycle matters: DNA barcoding reveals contrasting community structure between fern sporophytes and gametophytes. Ecological Monographs, 87(2), 278-296.	NA	NA	NA
Hymenophyllum pallidum	Sporophyte	330	GBIF Occurrence Download https://doi.org/10.15468/dl.546waz Accessed from R via rgbif (https://github.com/ropensci/rgbif) on 2022-09-26	Nitta, J. H., Meyer, J. Y., Taputuarai, R., & Davis, C. C. (2017). Life cycle matters: DNA barcoding reveals contrasting community structure between fern sporophytes and gametophytes. Ecological Monographs, 87(2), 278-296.	NA	NA
Hymenophyllum polyanthos	Gametophyte	15	Nitta, J. H., Meyer, J. Y., Taputuarai, R., & Davis, C. C. (2017). Life cycle matters: DNA barcoding reveals contrasting community structure between fern sporophytes and gametophytes. Ecological Monographs, 87(2), 278-296.	NA	NA	NA
Hymenophyllum polyanthos	Sporophyte	4162	GBIF Occurrence Download https://doi.org/10.15468/dl.546waz Accessed from R via rgbif (https://github.com/ropensci/rgbif) on 2022-09-26	Nitta, J. H., Meyer, J. Y., Taputuarai, R., & Davis, C. C. (2017). Life cycle matters: DNA barcoding reveals contrasting community structure between fern sporophytes and gametophytes. Ecological Monographs, 87(2), 278-296.	NA	NA
Hymenophyllum wrightii	Gametophyte	71	Park, S. H., Kim, J. S., & Kim, H. T. (2020). Study of the independent gametophytes found on Jeju Island in South Korea and the first record of the obligate independent gametophyte of Antrophyum obovatum Baker. Ecology and Evolution, 10(14), 7826-7838.	Lee, C. S., Lee, K., & Hwang, Y. (2020). Identification of three independent fern gametophytes and Hymenophyllum wrightii f. serratum from Korea based on molecular data. Korean Journal of Plant Taxonomy, 50(4), 403-412.	Duffy, A. M., Stensvold, M. C., & Farrar, D. R. (2015). Independent gametophytes of Hymenophyllum wrightii in North America: Not as rare as we thought. American Fern Journal, 105(1), 45-55.	NA
Hymenophyllum wrightii	Sporophyte	688	GBIF Occurrence Download https://doi.org/10.15468/dl.546waz Accessed from R via rgbif (https://github.com/ropensci/rgbif) on 2022-09-26	Park, S. H., Kim, J. S., & Kim, H. T. (2020). Study of the independent gametophytes found on Jeju Island in South Korea and the first record of the obligate independent gametophyte of Antrophyum obovatum Baker. Ecology and Evolution, 10(14), 7826-7838.	Lee, C. S., Lee, K., & Hwang, Y. (2020). Identification of three independent fern gametophytes and Hymenophyllum wrightii f. serratum from Korea based on molecular data. Korean Journal of Plant Taxonomy, 50(4), 403-412.	Duffy, A. M., Stensvold, M. C., & Farrar, D. R. (2015). Independent gametophytes of Hymenophyllum wrightii in North America: Not as rare as we thought. American Fern Journal, 105(1), 45-55.
Lastreopsis pacifica	Gametophyte	1	Nitta, J. H., Meyer, J. Y., Taputuarai, R., & Davis, C. C. (2017). Life cycle matters: DNA barcoding reveals contrasting community structure between fern sporophytes and gametophytes. Ecological Monographs, 87(2), 278-296.	NA	NA	NA
Lastreopsis pacifica	Sporophyte	1	Nitta, J. H., Meyer, J. Y., Taputuarai, R., & Davis, C. C. (2017). Life cycle matters: DNA barcoding reveals contrasting community structure between fern sporophytes and gametophytes. Ecological Monographs, 87(2), 278-296.	NA	NA	NA
Leptochilus pteropus	Gametophyte	1	Wu, Y. H., Ke, Y. T., Chan, Y. Y., Wang, G. J., & Kuo, L. Y. (2022). Integrating tissue‐direct PCR into genetic identification: An upgraded molecular ecology approach to survey fern gametophytes in the field. Applications in Plant Sciences, 10(2), e11462.	NA	NA	NA
Leptochilus pteropus	Sporophyte	207	GBIF Occurrence Download https://doi.org/10.15468/dl.546waz Accessed from R via rgbif (https://github.com/ropensci/rgbif) on 2022-09-26	NA	NA	NA
Lindsaea merrillii subsp. yaeyamensis	Gametophyte	1	Ebihara, A., Yamaoka, A., Mizukami, N., Sakoda, A., Nitta, J. H., & Imaichi, R. (2013). A survey of the fern gametophyte flora of Japan: Frequent independent occurrences of noncordiform gametophytes. American Journal of Botany, 100(4), 735-743.	NA	NA	NA
Lindsaea merrillii subsp. yaeyamensis	Sporophyte	1	Ebihara, A., Yamaoka, A., Mizukami, N., Sakoda, A., Nitta, J. H., & Imaichi, R. (2013). A survey of the fern gametophyte flora of Japan: Frequent independent occurrences of noncordiform gametophytes. American Journal of Botany, 100(4), 735-743.	NA	NA	NA
Lindsaea merrillii	Gametophyte	1	Ebihara, A., Yamaoka, A., Mizukami, N., Sakoda, A., Nitta, J. H., & Imaichi, R. (2013). A survey of the fern gametophyte flora of Japan: Frequent independent occurrences of noncordiform gametophytes. American Journal of Botany, 100(4), 735-743.	NA	NA	NA
Lindsaea merrillii	Sporophyte	17	GBIF Occurrence Download https://doi.org/10.15468/dl.546waz Accessed from R via rgbif (https://github.com/ropensci/rgbif) on 2022-09-26	Ebihara, A., Yamaoka, A., Mizukami, N., Sakoda, A., Nitta, J. H., & Imaichi, R. (2013). A survey of the fern gametophyte flora of Japan: Frequent independent occurrences of noncordiform gametophytes. American Journal of Botany, 100(4), 735-743.	NA	NA
Lindsaea repens	Gametophyte	2	Nitta, J. H., Meyer, J. Y., Taputuarai, R., & Davis, C. C. (2017). Life cycle matters: DNA barcoding reveals contrasting community structure between fern sporophytes and gametophytes. Ecological Monographs, 87(2), 278-296.	NA	NA	NA
Lindsaea repens	Sporophyte	387	GBIF Occurrence Download https://doi.org/10.15468/dl.546waz Accessed from R via rgbif (https://github.com/ropensci/rgbif) on 2022-09-26	NA	NA	NA
Lomagramma tahitensis	Gametophyte	5	Nitta, J. H., Meyer, J. Y., Taputuarai, R., & Davis, C. C. (2017). Life cycle matters: DNA barcoding reveals contrasting community structure between fern sporophytes and gametophytes. Ecological Monographs, 87(2), 278-296.	NA	NA	NA
Lomagramma tahitensis	Sporophyte	3	Nitta, J. H., Meyer, J. Y., Taputuarai, R., & Davis, C. C. (2017). Life cycle matters: DNA barcoding reveals contrasting community structure between fern sporophytes and gametophytes. Ecological Monographs, 87(2), 278-296.	NA	NA	NA
Lomariopsis boninensis	Gametophyte	12	Wu, Y. H., Ke, Y. T., Chan, Y. Y., Wang, G. J., & Kuo, L. Y. (2022). Integrating tissue‐direct PCR into genetic identification: An upgraded molecular ecology approach to survey fern gametophytes in the field. Applications in Plant Sciences, 10(2), e11462.	NA	NA	NA
Lomariopsis boninensis	Sporophyte	9	GBIF Occurrence Download https://doi.org/10.15468/dl.546waz Accessed from R via rgbif (https://github.com/ropensci/rgbif) on 2022-09-26	Wu, Y. H., Ke, Y. T., Chan, Y. Y., Wang, G. J., & Kuo, L. Y. (2022). Integrating tissue‐direct PCR into genetic identification: An upgraded molecular ecology approach to survey fern gametophytes in the field. Applications in Plant Sciences, 10(2), e11462.	NA	NA
Lomariopsis brackenridgei	Gametophyte	7	Nitta, J. H., Meyer, J. Y., Taputuarai, R., & Davis, C. C. (2017). Life cycle matters: DNA barcoding reveals contrasting community structure between fern sporophytes and gametophytes. Ecological Monographs, 87(2), 278-296.	NA	NA	NA
Lomariopsis brackenridgei	Sporophyte	19	Nitta, J. H., Meyer, J. Y., Taputuarai, R., & Davis, C. C. (2017). Life cycle matters: DNA barcoding reveals contrasting community structure between fern sporophytes and gametophytes. Ecological Monographs, 87(2), 278-296.	GBIF Occurrence Download https://doi.org/10.15468/dl.546waz Accessed from R via rgbif (https://github.com/ropensci/rgbif) on 2022-09-26	NA	NA
Lomariopsis kunzeana	Gametophyte	1	Possley, J., Maschinski, J., Hodges, S., Magnaghi, E., Powell, D., Weclawska, K., ... & Pence, V. (2013). Year 11 report: biological monitoring for plant conservation in Miami-Dade County natural areas. Miami-Dade County Resolution R-808-07. Fairchild Tropical Botanic Garden, Miami, FL.	NA	NA	NA
Lomariopsis kunzeana	Sporophyte	35	GBIF Occurrence Download https://doi.org/10.15468/dl.546waz Accessed from R via rgbif (https://github.com/ropensci/rgbif) on 2022-09-26	NA	NA	NA
Lomariopsis moorei	Gametophyte	7	Wu, Y. H., Ke, Y. T., Chan, Y. Y., Wang, G. J., & Kuo, L. Y. (2022). Integrating tissue‐direct PCR into genetic identification: An upgraded molecular ecology approach to survey fern gametophytes in the field. Applications in Plant Sciences, 10(2), e11462.	NA	NA	NA
Lomariopsis moorei	Sporophyte	2	Wu, Y. H., Ke, Y. T., Chan, Y. Y., Wang, G. J., & Kuo, L. Y. (2022). Integrating tissue‐direct PCR into genetic identification: An upgraded molecular ecology approach to survey fern gametophytes in the field. Applications in Plant Sciences, 10(2), e11462.	NA	NA	NA
Loxogramme grammitoides	Gametophyte	8	Park, S. H., Kim, J. S., & Kim, H. T. (2020). Study of the independent gametophytes found on Jeju Island in South Korea and the first record of the obligate independent gametophyte of Antrophyum obovatum Baker. Ecology and Evolution, 10(14), 7826-7838.	Ebihara, A., Yamaoka, A., Mizukami, N., Sakoda, A., Nitta, J. H., & Imaichi, R. (2013). A survey of the fern gametophyte flora of Japan: Frequent independent occurrences of noncordiform gametophytes. American Journal of Botany, 100(4), 735-743.	NA	NA
Loxogramme grammitoides	Sporophyte	590	GBIF Occurrence Download https://doi.org/10.15468/dl.546waz Accessed from R via rgbif (https://github.com/ropensci/rgbif) on 2022-09-26	NA	NA	NA
Loxogramme parksii	Gametophyte	5	Nitta, J. H., Meyer, J. Y., Taputuarai, R., & Davis, C. C. (2017). Life cycle matters: DNA barcoding reveals contrasting community structure between fern sporophytes and gametophytes. Ecological Monographs, 87(2), 278-296.	NA	NA	NA
Loxogramme parksii	Sporophyte	41	GBIF Occurrence Download https://doi.org/10.15468/dl.546waz Accessed from R via rgbif (https://github.com/ropensci/rgbif) on 2022-09-26	NA	NA	NA
Lygodium reticulatum	Gametophyte	3	Nitta, J. H., Meyer, J. Y., Taputuarai, R., & Davis, C. C. (2017). Life cycle matters: DNA barcoding reveals contrasting community structure between fern sporophytes and gametophytes. Ecological Monographs, 87(2), 278-296.	NA	NA	NA
Lygodium reticulatum	Sporophyte	244	GBIF Occurrence Download https://doi.org/10.15468/dl.546waz Accessed from R via rgbif (https://github.com/ropensci/rgbif) on 2022-09-26	Nitta, J. H., Meyer, J. Y., Taputuarai, R., & Davis, C. C. (2017). Life cycle matters: DNA barcoding reveals contrasting community structure between fern sporophytes and gametophytes. Ecological Monographs, 87(2), 278-296.	NA	NA
Microsorum membranifolium	Gametophyte	2	Nitta, J. H., Meyer, J. Y., Taputuarai, R., & Davis, C. C. (2017). Life cycle matters: DNA barcoding reveals contrasting community structure between fern sporophytes and gametophytes. Ecological Monographs, 87(2), 278-296.	NA	NA	NA
Microsorum membranifolium	Sporophyte	531	GBIF Occurrence Download https://doi.org/10.15468/dl.546waz Accessed from R via rgbif (https://github.com/ropensci/rgbif) on 2022-09-26	Nitta, J. H., Meyer, J. Y., Taputuarai, R., & Davis, C. C. (2017). Life cycle matters: DNA barcoding reveals contrasting community structure between fern sporophytes and gametophytes. Ecological Monographs, 87(2), 278-296.	NA	NA
Microsorum powellii	Gametophyte	1	Nitta, J. H., Meyer, J. Y., Taputuarai, R., & Davis, C. C. (2017). Life cycle matters: DNA barcoding reveals contrasting community structure between fern sporophytes and gametophytes. Ecological Monographs, 87(2), 278-296.	NA	NA	NA
Microsorum powellii	Sporophyte	8	Nitta, J. H., Meyer, J. Y., Taputuarai, R., & Davis, C. C. (2017). Life cycle matters: DNA barcoding reveals contrasting community structure between fern sporophytes and gametophytes. Ecological Monographs, 87(2), 278-296.	NA	NA	NA
Moranopteris nimbata	Gametophyte	1	FARRAR, D. (1970). Pteridology of the Highlands Biological Station area, southern Appalachians. J. Elisha Mitchell Sci. Soc., 89, 218-229.	NA	NA	NA
Moranopteris nimbata	Sporophyte	8	GBIF.org (07 October 2022) GBIF Occurrence Download https://doi.org/10.15468/dl.323svd	NA	NA	NA
Oreogrammitis subspathulata	Gametophyte	2	Nitta, J. H., Meyer, J. Y., Taputuarai, R., & Davis, C. C. (2017). Life cycle matters: DNA barcoding reveals contrasting community structure between fern sporophytes and gametophytes. Ecological Monographs, 87(2), 278-296.	NA	NA	NA
Oreogrammitis subspathulata	Sporophyte	4	GBIF.org (01 October 2022) GBIF Occurrence Download https://doi.org/10.15468/dl.aguzd6	Nitta, J. H., Meyer, J. Y., Taputuarai, R., & Davis, C. C. (2017). Life cycle matters: DNA barcoding reveals contrasting community structure between fern sporophytes and gametophytes. Ecological Monographs, 87(2), 278-296.	NA	NA
Osmunda banksiifolia	Gametophyte	2	Ebihara, A., Yamaoka, A., Mizukami, N., Sakoda, A., Nitta, J. H., & Imaichi, R. (2013). A survey of the fern gametophyte flora of Japan: Frequent independent occurrences of noncordiform gametophytes. American Journal of Botany, 100(4), 735-743.	NA	NA	NA
Osmunda banksiifolia	Sporophyte	2	Ebihara, A., Yamaoka, A., Mizukami, N., Sakoda, A., Nitta, J. H., & Imaichi, R. (2013). A survey of the fern gametophyte flora of Japan: Frequent independent occurrences of noncordiform gametophytes. American Journal of Botany, 100(4), 735-743.	NA	NA	NA
Pleurosoriopsis makinoi	Gametophyte	13	Park, S. H., Kim, J. S., & Kim, H. T. (2020). Study of the independent gametophytes found on Jeju Island in South Korea and the first record of the obligate independent gametophyte of Antrophyum obovatum Baker. Ecology and Evolution, 10(14), 7826-7838.	Lee, C. S., Lee, K., & Hwang, Y. (2020). Identification of three independent fern gametophytes and Hymenophyllum wrightii f. serratum from Korea based on molecular data. Korean Journal of Plant Taxonomy, 50(4), 403-412.	Ebihara, A., Yamaoka, A., Mizukami, N., Sakoda, A., Nitta, J. H., & Imaichi, R. (2013). A survey of the fern gametophyte flora of Japan: Frequent independent occurrences of noncordiform gametophytes. American Journal of Botany, 100(4), 735-743.	NA
Pleurosoriopsis makinoi	Sporophyte	658	GBIF Occurrence Download https://doi.org/10.15468/dl.546waz Accessed from R via rgbif (https://github.com/ropensci/rgbif) on 2022-09-26	Lee, C. S., Lee, K., & Hwang, Y. (2020). Identification of three independent fern gametophytes and Hymenophyllum wrightii f. serratum from Korea based on molecular data. Korean Journal of Plant Taxonomy, 50(4), 403-412.	Ebihara, A., Yamaoka, A., Mizukami, N., Sakoda, A., Nitta, J. H., & Imaichi, R. (2013). A survey of the fern gametophyte flora of Japan: Frequent independent occurrences of noncordiform gametophytes. American Journal of Botany, 100(4), 735-743.	NA
Pneumatopteris mesocarpa	Gametophyte	2	Nitta, J. H., Meyer, J. Y., Taputuarai, R., & Davis, C. C. (2017). Life cycle matters: DNA barcoding reveals contrasting community structure between fern sporophytes and gametophytes. Ecological Monographs, 87(2), 278-296.	NA	NA	NA
Pneumatopteris mesocarpa	Sporophyte	25	GBIF.org (01 October 2022) GBIF Occurrence Download https://doi.org/10.15468/dl.aguzd6	Nitta, J. H., Meyer, J. Y., Taputuarai, R., & Davis, C. C. (2017). Life cycle matters: DNA barcoding reveals contrasting community structure between fern sporophytes and gametophytes. Ecological Monographs, 87(2), 278-296.	NA	NA
Polyphlebium borbonicum	Gametophyte	6	Nitta, J. H., Meyer, J. Y., Taputuarai, R., & Davis, C. C. (2017). Life cycle matters: DNA barcoding reveals contrasting community structure between fern sporophytes and gametophytes. Ecological Monographs, 87(2), 278-296.	NA	NA	NA
Polyphlebium borbonicum	Sporophyte	112	GBIF Occurrence Download https://doi.org/10.15468/dl.546waz Accessed from R via rgbif (https://github.com/ropensci/rgbif) on 2022-09-26	Nitta, J. H., Meyer, J. Y., Taputuarai, R., & Davis, C. C. (2017). Life cycle matters: DNA barcoding reveals contrasting community structure between fern sporophytes and gametophytes. Ecological Monographs, 87(2), 278-296.	NA	NA
Polyphlebium endlicherianum	Gametophyte	4	Nitta, J. H., Meyer, J. Y., Taputuarai, R., & Davis, C. C. (2017). Life cycle matters: DNA barcoding reveals contrasting community structure between fern sporophytes and gametophytes. Ecological Monographs, 87(2), 278-296.	NA	NA	NA
Polyphlebium endlicherianum	Sporophyte	81	GBIF Occurrence Download https://doi.org/10.15468/dl.546waz Accessed from R via rgbif (https://github.com/ropensci/rgbif) on 2022-09-26	Nitta, J. H., Meyer, J. Y., Taputuarai, R., & Davis, C. C. (2017). Life cycle matters: DNA barcoding reveals contrasting community structure between fern sporophytes and gametophytes. Ecological Monographs, 87(2), 278-296.	NA	NA
Polystichum polyblepharon	Gametophyte	1	Ebihara, A., Yamaoka, A., Mizukami, N., Sakoda, A., Nitta, J. H., & Imaichi, R. (2013). A survey of the fern gametophyte flora of Japan: Frequent independent occurrences of noncordiform gametophytes. American Journal of Botany, 100(4), 735-743.	NA	NA	NA
Polystichum polyblepharon	Sporophyte	1	Ebihara, A., Yamaoka, A., Mizukami, N., Sakoda, A., Nitta, J. H., & Imaichi, R. (2013). A survey of the fern gametophyte flora of Japan: Frequent independent occurrences of noncordiform gametophytes. American Journal of Botany, 100(4), 735-743.	NA	NA	NA
Polystichum tripteron	Gametophyte	1	Wu, Y. H., Ke, Y. T., Chan, Y. Y., Wang, G. J., & Kuo, L. Y. (2022). Integrating tissue‐direct PCR into genetic identification: An upgraded molecular ecology approach to survey fern gametophytes in the field. Applications in Plant Sciences, 10(2), e11462.	NA	NA	NA
Polystichum tripteron	Sporophyte	3951	GBIF Occurrence Download https://doi.org/10.15468/dl.546waz Accessed from R via rgbif (https://github.com/ropensci/rgbif) on 2022-09-26	NA	NA	NA
Prosaptia contigua	Gametophyte	9	Nitta, J. H., Meyer, J. Y., Taputuarai, R., & Davis, C. C. (2017). Life cycle matters: DNA barcoding reveals contrasting community structure between fern sporophytes and gametophytes. Ecological Monographs, 87(2), 278-296.	NA	NA	NA
Prosaptia contigua	Sporophyte	422	GBIF Occurrence Download https://doi.org/10.15468/dl.546waz Accessed from R via rgbif (https://github.com/ropensci/rgbif) on 2022-09-26	Nitta, J. H., Meyer, J. Y., Taputuarai, R., & Davis, C. C. (2017). Life cycle matters: DNA barcoding reveals contrasting community structure between fern sporophytes and gametophytes. Ecological Monographs, 87(2), 278-296.	NA	NA
Ptisana salicina	Gametophyte	11	Nitta, J. H., Meyer, J. Y., Taputuarai, R., & Davis, C. C. (2017). Life cycle matters: DNA barcoding reveals contrasting community structure between fern sporophytes and gametophytes. Ecological Monographs, 87(2), 278-296.	NA	NA	NA
Ptisana salicina	Sporophyte	26	GBIF Occurrence Download https://doi.org/10.15468/dl.546waz Accessed from R via rgbif (https://github.com/ropensci/rgbif) on 2022-09-26	Nitta, J. H., Meyer, J. Y., Taputuarai, R., & Davis, C. C. (2017). Life cycle matters: DNA barcoding reveals contrasting community structure between fern sporophytes and gametophytes. Ecological Monographs, 87(2), 278-296.	NA	NA
Selliguea plantaginea	Gametophyte	1	Nitta, J. H., Meyer, J. Y., Taputuarai, R., & Davis, C. C. (2017). Life cycle matters: DNA barcoding reveals contrasting community structure between fern sporophytes and gametophytes. Ecological Monographs, 87(2), 278-296.	NA	NA	NA
Selliguea plantaginea	Sporophyte	226	GBIF Occurrence Download https://doi.org/10.15468/dl.546waz Accessed from R via rgbif (https://github.com/ropensci/rgbif) on 2022-09-26	Nitta, J. H., Meyer, J. Y., Taputuarai, R., & Davis, C. C. (2017). Life cycle matters: DNA barcoding reveals contrasting community structure between fern sporophytes and gametophytes. Ecological Monographs, 87(2), 278-296.	NA	NA
Sphaeropteris medullaris	Gametophyte	3	Nitta, J. H., Meyer, J. Y., Taputuarai, R., & Davis, C. C. (2017). Life cycle matters: DNA barcoding reveals contrasting community structure between fern sporophytes and gametophytes. Ecological Monographs, 87(2), 278-296.	NA	NA	NA
Sphaeropteris medullaris	Sporophyte	152	GBIF Occurrence Download https://doi.org/10.15468/dl.546waz Accessed from R via rgbif (https://github.com/ropensci/rgbif) on 2022-09-26	Nitta, J. H., Meyer, J. Y., Taputuarai, R., & Davis, C. C. (2017). Life cycle matters: DNA barcoding reveals contrasting community structure between fern sporophytes and gametophytes. Ecological Monographs, 87(2), 278-296.	NA	NA
Sphaerostephanos subpectinatus	Gametophyte	6	Nitta, J. H., Meyer, J. Y., Taputuarai, R., & Davis, C. C. (2017). Life cycle matters: DNA barcoding reveals contrasting community structure between fern sporophytes and gametophytes. Ecological Monographs, 87(2), 278-296.	NA	NA	NA
Sphaerostephanos subpectinatus	Sporophyte	20	GBIF.org (01 October 2022) GBIF Occurrence Download https://doi.org/10.15468/dl.aguzd6	Nitta, J. H., Meyer, J. Y., Taputuarai, R., & Davis, C. C. (2017). Life cycle matters: DNA barcoding reveals contrasting community structure between fern sporophytes and gametophytes. Ecological Monographs, 87(2), 278-296.	NA	NA
Sphenomeris biflora	Gametophyte	1	Ebihara, A., Yamaoka, A., Mizukami, N., Sakoda, A., Nitta, J. H., & Imaichi, R. (2013). A survey of the fern gametophyte flora of Japan: Frequent independent occurrences of noncordiform gametophytes. American Journal of Botany, 100(4), 735-743.	NA	NA	NA
Sphenomeris biflora	Sporophyte	1	Ebihara, A., Yamaoka, A., Mizukami, N., Sakoda, A., Nitta, J. H., & Imaichi, R. (2013). A survey of the fern gametophyte flora of Japan: Frequent independent occurrences of noncordiform gametophytes. American Journal of Botany, 100(4), 735-743.	NA	NA	NA
Teratophyllum wilkesianum	Gametophyte	2	Nitta, J. H., Meyer, J. Y., Taputuarai, R., & Davis, C. C. (2017). Life cycle matters: DNA barcoding reveals contrasting community structure between fern sporophytes and gametophytes. Ecological Monographs, 87(2), 278-296.	NA	NA	NA
Teratophyllum wilkesianum	Sporophyte	3	Nitta, J. H., Meyer, J. Y., Taputuarai, R., & Davis, C. C. (2017). Life cycle matters: DNA barcoding reveals contrasting community structure between fern sporophytes and gametophytes. Ecological Monographs, 87(2), 278-296.	NA	NA	NA
Thelypteris decursivepinnata	Gametophyte	1	Ebihara, A., Yamaoka, A., Mizukami, N., Sakoda, A., Nitta, J. H., & Imaichi, R. (2013). A survey of the fern gametophyte flora of Japan: Frequent independent occurrences of noncordiform gametophytes. American Journal of Botany, 100(4), 735-743.	NA	NA	NA
Thelypteris decursivepinnata	Sporophyte	1	Ebihara, A., Yamaoka, A., Mizukami, N., Sakoda, A., Nitta, J. H., & Imaichi, R. (2013). A survey of the fern gametophyte flora of Japan: Frequent independent occurrences of noncordiform gametophytes. American Journal of Botany, 100(4), 735-743.	NA	NA	NA
Thelypteris liukiuensis	Gametophyte	1	Ebihara, A., Yamaoka, A., Mizukami, N., Sakoda, A., Nitta, J. H., & Imaichi, R. (2013). A survey of the fern gametophyte flora of Japan: Frequent independent occurrences of noncordiform gametophytes. American Journal of Botany, 100(4), 735-743.	NA	NA	NA
Thelypteris liukiuensis	Sporophyte	1	Ebihara, A., Yamaoka, A., Mizukami, N., Sakoda, A., Nitta, J. H., & Imaichi, R. (2013). A survey of the fern gametophyte flora of Japan: Frequent independent occurrences of noncordiform gametophytes. American Journal of Botany, 100(4), 735-743.	NA	NA	NA
Vaginularia paradoxa	Gametophyte	14	Nitta, J. H., Meyer, J. Y., Taputuarai, R., & Davis, C. C. (2017). Life cycle matters: DNA barcoding reveals contrasting community structure between fern sporophytes and gametophytes. Ecological Monographs, 87(2), 278-296.	NA	NA	NA
Vaginularia paradoxa	Sporophyte	97	GBIF Occurrence Download https://doi.org/10.15468/dl.546waz Accessed from R via rgbif (https://github.com/ropensci/rgbif) on 2022-09-26	NA	NA	NA
Vandenboschia maxima	Gametophyte	2	Nitta, J. H., Meyer, J. Y., Taputuarai, R., & Davis, C. C. (2017). Life cycle matters: DNA barcoding reveals contrasting community structure between fern sporophytes and gametophytes. Ecological Monographs, 87(2), 278-296.	NA	NA	NA
Vandenboschia maxima	Sporophyte	242	GBIF Occurrence Download https://doi.org/10.15468/dl.546waz Accessed from R via rgbif (https://github.com/ropensci/rgbif) on 2022-09-26	Nitta, J. H., Meyer, J. Y., Taputuarai, R., & Davis, C. C. (2017). Life cycle matters: DNA barcoding reveals contrasting community structure between fern sporophytes and gametophytes. Ecological Monographs, 87(2), 278-296.	NA	NA
Vandenboschia speciosa	Gametophyte	80	Krippel, Y. (2005). The Hymenophyllaceae (Pteridophyta) in Luxembourg-Past, present and future. In Sandstone Landscapes in Europe-Past, Present and Future. Proceedings of the 2nd International Conference on Sandstone Landscapes. Vianden (Luxembourg) (pp. 25-28).	NA	NA	NA
Vandenboschia speciosa	Sporophyte	84	GBIF.org (07 October 2022) GBIF Occurrence Download https://doi.org/10.15468/dl.323svd	NA	NA	NA
Vittaria graminifolia	Gametophyte	99	GBIF.org (26 September 2022) GBIF Occurrence Download https://doi.org/10.15468/dl.a6crf7	NA	NA	NA
Vittaria graminifolia	Sporophyte	1542	GBIF.org (26 September 2022) GBIF Occurrence Download https://doi.org/10.15468/dl.gnbdk9	NA	NA	NA
Woodsia manchuriensis	Gametophyte	2	Ebihara, A., Yamaoka, A., Mizukami, N., Sakoda, A., Nitta, J. H., & Imaichi, R. (2013). A survey of the fern gametophyte flora of Japan: Frequent independent occurrences of noncordiform gametophytes. American Journal of Botany, 100(4), 735-743.	NA	NA	NA
Woodsia manchuriensis	Sporophyte	2	Ebihara, A., Yamaoka, A., Mizukami, N., Sakoda, A., Nitta, J. H., & Imaichi, R. (2013). A survey of the fern gametophyte flora of Japan: Frequent independent occurrences of noncordiform gametophytes. American Journal of Botany, 100(4), 735-743.	NA	NA	NA
