# Supplementary material for: Fern Gametophytes Exhibit Distinct Patterns of Niche Expansion and Convergence in Ecophysiological Functioning
Source: Ecol Evol. 2026 Apr 7;16(4):e73324. doi: 10.1002/ece3.73324 (PMC13055197; doi:10.1002/ece3.73324)
Supplement: Supplementary file 3 — File S2: ece373324‐sup‐0003‐FileS2.csv. [file ECE3-16-e73324-s003.csv]

env_code	climate_catgory	hypervolume_group	data_source	env_name
aTemp_cv	Temperature	Terrestrial & Epiphytic	CHELSA	coeficient of variation for annual air temperature
aTemp_range	Temperature	Terrestrial & Epiphytic	CHELSA	annual range of air temperature
aTemp_mean	Temperature	Terrestrial & Epiphytic	CHELSA	mean annual air temperature
aTemp_minQ	Temperature	Terrestrial & Epiphytic	CHELSA	mean air temperature during the quarter with the lowest air temperatures
aTemp_maxQ	Temperature	Terrestrial & Epiphytic	CHELSA	mean air temperature during the quarter with the highest air temperatures
aTemp_prec_minQ	Temperature	Terrestrial & Epiphytic	CHELSA	mean air temperature during the quarter with the lowest precipitation
aTemp_prec_maxQ	Temperature	Terrestrial & Epiphytic	CHELSA	mean air temperature during the quarter with the highest precipitation
aTemp_pet_minQ	Temperature	Terrestrial & Epiphytic	CHELSA	mean air temperature during the quarter with the lowest potential evapotranspiration
aTemp_pet_maxQ	Temperature	Terrestrial & Epiphytic	CHELSA	mean air temperature during the quarter with the highest potential evapotranspiration
aTemp_vpd_minQ	Temperature	Terrestrial & Epiphytic	CHELSA	mean air temperature during the quarter with the lowest vapor pressure deficit
aTemp_vpd_maxQ	Temperature	Terrestrial & Epiphytic	CHELSA	mean air temperature during the quarter with the highest vapor pressure deficit
aTemp_sTemp_minQ	Temperature	Terrestrial only	CHELSA; SoilTemp	mean air temperature during the quarter with the lowest soil temeratures
aTemp_sTemp_maxQ	Temperature	Terrestrial only	CHELSA; SoilTemp	mean air temperature during the quarter with the highest soil temeratures
aTemp_sm_minQ	Temperature	Terrestrial only	CHELSA; TerraClimate	mean air temperature during the quarter with the lowest soil moisture
aTemp_sm_maxQ	Temperature	Terrestrial only	CHELSA; TerraClimate	mean air temperature during the quarter with the highest soil moisture
sTemp_cv	Temperature	Terrestrial only	SoilTemp	coeficient of variation for annual soil temperature
sTemp_range	Temperature	Terrestrial only	SoilTemp	annual range of soil temperature
sTemp_mean	Temperature	Terrestrial only	SoilTemp	mean annual soil temperature
sTemp_minQ	Temperature	Terrestrial only	SoilTemp	mean soil temperature during the quarter with the lowest soil temperatures
sTemp_maxQ	Temperature	Terrestrial only	SoilTemp	mean soil temperature during the quarter with the highest soil temperatures
sTemp_sm_minQ	Temperature	Terrestrial only	SoilTemp; TerraClimate	mean soil temperature during the quarter with the lowest soil moisture
sTemp_sm_maxQ	Temperature	Terrestrial only	SoilTemp; TerraClimate	mean soil temperature during the quarter with the highest soil moisture
sTemp_pet_minQ	Temperature	Terrestrial only	SoilTemp; CHELSA	mean soil temperature during the quarter with the lowest potential evapotranspiration
sTemp_pet_maxQ	Temperature	Terrestrial only	SoilTemp; CHELSA	mean soil temperature during the quarter with the highest potential evapotranspiration
sTemp_vpd_minQ	Temperature	Terrestrial only	SoilTemp; CHELSA	mean soil temperature during the quarter with the lowest vapor pressure deficit
sTemp_vpd_maxQ	Temperature	Terrestrial only	SoilTemp; CHELSA	mean soil temperature during the quarter with the highest vapor pressure deficit
sTemp_aTemp_maxQ	Temperature	Terrestrial only	SoilTemp; CHELSA	mean soil temperature during the quarter with the lowest air temperatures
sTemp_aTemp_minQ	Temperature	Terrestrial only	SoilTemp; CHELSA	mean soil temperature during the quarter with the highest air temperatures
sTemp_prec_minQ	Temperature	Terrestrial only	SoilTemp; CHELSA	mean soil temperature during the quarter with the lowest precipitation
sTemp_prec_maxQ	Temperature	Terrestrial only	SoilTemp; CHELSA	mean soil temperature during the quarter with the highest precipitation
prec_cv	Water	Terrestrial & Epiphytic	CHELSA	coeficient of variation for annual precipitation
prec_range	Water	Terrestrial & Epiphytic	CHELSA	annual range of precipitation
prec_mean	Water	Terrestrial & Epiphytic	CHELSA	mean annual precipitation
prec_minQ	Water	Terrestrial & Epiphytic	CHELSA	mean precipiation during the quarter with the lowest precipitation
prec_maxQ	Water	Terrestrial & Epiphytic	CHELSA	mean precipiation during the quarter with the highest precipitation
prec_aTemp_minQ	Water	Terrestrial & Epiphytic	CHELSA	mean precipiation during the quarter with the lowest air temperature
prec_aTemp_maxQ	Water	Terrestrial & Epiphytic	CHELSA	mean precipiation during the quarter with the highest air temperature
prec_pet_minQ	Water	Terrestrial & Epiphytic	CHELSA	mean precipiation during the quarter with the lowest potential evapotranspiration
prec_pet_maxQ	Water	Terrestrial & Epiphytic	CHELSA	mean precipiation during the quarter with the highest potential evapotranspiration
prec_vpd_minQ	Water	Terrestrial & Epiphytic	CHELSA	mean precipiation during the quarter with the lowest vapor pressure deficit
prec_vpd_maxQ	Water	Terrestrial & Epiphytic	CHELSA	mean precipiation during the quarter with the highest vapor pressure deficit
prec_sTemp_minQ	Water	Terrestrial only	CHELSA; SoilTemp	mean precipiation during the quarter with the lowest soil temperature
prec_sTemp_maxQ	Water	Terrestrial only	CHELSA; SoilTemp	mean precipiation during the quarter with the highest soil temperature
prec_sm_minQ	Water	Terrestrial only	CHELSA; TerraClimate	mean precipiation during the quarter with the lowest soil moisture
prec_sm_maxQ	Water	Terrestrial only	CHELSA; TerraClimate	mean precipiation during the quarter with the highest soil moisture
sm_cv	Water	Terrestrial only	TerrraClimate	coeficient of variation for soil moisture
sm_range	Water	Terrestrial only	TerrraClimate	annual range of soil mositure
sm_mean	Water	Terrestrial only	TerrraClimate	mean annual soil moisture
sm_minQ	Water	Terrestrial only	TerrraClimate	mean soil moisture during the quarter with the lowest soil mositure
sm_maxQ	Water	Terrestrial only	TerrraClimate	mean soil moisture during the quarter with the highest soil moisture
sm_sTemp_minQ	Water	Terrestrial only	TerrraClimate; SoilTemp	mean soil moisture during the quarter with the lowest soil temperature
sm_sTemp_maxQ	Water	Terrestrial only	TerrraClimate; SoilTemp	mean soil moisture during the quarter with the highest soil temperature
sm_pet_minQ	Water	Terrestrial only	TerrraClimate; CHELSA	mean soil moisture during the quarter with the lowest potential evapotranspiration
sm_pet_maxQ	Water	Terrestrial only	TerrraClimate; CHELSA	mean soil moisture during the quarter with the highest potential evapotranspiration
sm_vpd_minQ	Water	Terrestrial only	TerrraClimate; CHELSA	mean soil moisture during the quarter with the lowest vapor pressure deficit
sm_vpd_maxQ	Water	Terrestrial only	TerrraClimate; CHELSA	mean soil moisture during the quarter with the highest vapor pressure deficit
sm_aTemp_minQ	Water	Terrestrial only	TerrraClimate; CHELSA	mean soil moisture during the quarter with the lowest air temperature
sm_aTemp_maxQ	Water	Terrestrial only	TerrraClimate; CHELSA	mean soil moisture during the quarter with the highest air temperature
sm_prec_minQ	Water	Terrestrial only	TerrraClimate; CHELSA	mean soil moisture during the quarter with the lowest precipitation
sm_prec_maxQ	Water	Terrestrial only	TerrraClimate; CHELSA	mean soil moisture during the quarter with the highest precipitation
pet_cv	Water x Temperature	Terrestrial & Epiphytic	CHELSA	coeficient of variation for potential evapotranspiration
pet_range	Water x Temperature	Terrestrial & Epiphytic	CHELSA	annual range of potential evapotranspiration
pet_mean	Water x Temperature	Terrestrial & Epiphytic	CHELSA	mean annual potential evapotranspiration
pet_minQ	Water x Temperature	Terrestrial & Epiphytic	CHELSA	mean annual potential evapotranspiration during the quarter with the lowest potential evapotranspiration
pet_maxQ	Water x Temperature	Terrestrial & Epiphytic	CHELSA	mean annual potential evapotranspiration during the quarter with the highest potential evapotranspiration
pet_aTemp_minQ	Water x Temperature	Terrestrial & Epiphytic	CHELSA	mean annual potential evapotranspiration during the quarter with the lowest air temperatures
pet_aTemp_maxQ	Water x Temperature	Terrestrial & Epiphytic	CHELSA	mean annual potential evapotranspiration during the quarter with the highest air temperatures
pet_prec_minQ	Water x Temperature	Terrestrial & Epiphytic	CHELSA	mean annual potential evapotranspiration during the quarter with the lowest precipitation
pet_prec_maxQ	Water x Temperature	Terrestrial & Epiphytic	CHELSA	mean annual potential evapotranspiration during the quarter with the highest precipitation
pet_sm_minQ	Water x Temperature	Terrestrial only	CHELSA; TerraClimate	mean annual potential evapotranspiration during the quarter with the lowest soil mositure
pet_sm_maxQ	Water x Temperature	Terrestrial only	CHELSA; TerraClimate	mean annual potential evapotranspiration during the quarter with the highest soil moisture
pet_sTemp_minQ	Water x Temperature	Terrestrial only	CHELSA; SoilTemp	mean annual potential evapotranspiration during the quarter with the lowest soil temperature
pet_sTemp_maxQ	Water x Temperature	Terrestrial only	CHELSA; SoilTemp	mean annual potential evapotranspiration during the quarter with the highest soil temperature
vpd_cv	Water x Temperature	Terrestrial & Epiphytic	CHELSA	coeficient of variation for vapor pressure deficit
vpd_range	Water x Temperature	Terrestrial & Epiphytic	CHELSA	annual range of vapor pressure deficit
vpd_mean	Water x Temperature	Terrestrial & Epiphytic	CHELSA	mean annual vapor pressure deficit
vpd_minQ	Water x Temperature	Terrestrial & Epiphytic	CHELSA	mean annual vapor pressure deficit during the quarter with the lowest vapor pressure deficit
vpd_maxQ	Water x Temperature	Terrestrial & Epiphytic	CHELSA	mean annual vapor pressure deficit during the quarter with the highest vapor pressure deficit
vpd_aTemp_minQ	Water x Temperature	Terrestrial & Epiphytic	CHELSA	mean annual vapor pressure deficit during the quarter with the lowest air temperatures
vpd_aTemp_maxQ	Water x Temperature	Terrestrial & Epiphytic	CHELSA	mean annual vapor pressure deficit during the quarter with the highest air temperatures
vpd_prec_minQ	Water x Temperature	Terrestrial & Epiphytic	CHELSA	mean annual vapor pressure deficit during the quarter with the lowest precipitation
vpd_prec_maxQ	Water x Temperature	Terrestrial & Epiphytic	CHELSA	mean annual vapor pressure deficit during the quarter with the highest precipitation
vpd_sm_minQ	Water x Temperature	Terrestrial only	CHELSA; TerraClimate	mean annual vapor pressure deficit during the quarter with the lowest soil mositure
vpd_sm_maxQ	Water x Temperature	Terrestrial only	CHELSA; TerraClimate	mean annual vapor pressure deficit during the quarter with the highest soil moisture
vpd_sTemp_minQ	Water x Temperature	Terrestrial only	CHELSA; SoilTemp	mean annual vapor pressure deficit during the quarter with the lowest soil temperature
vpd_sTemp_maxQ	Water x Temperature	Terrestrial only	CHELSA; SoilTemp	mean annual vapor pressure deficit during the quarter with the highest soil temperature
