# Supplementary material for: Fern Gametophytes Exhibit Distinct Patterns of Niche Expansion and Convergence in Ecophysiological Functioning
Source: Ecol Evol. 2026 Apr 7;16(4):e73324. doi: 10.1002/ece3.73324 (PMC13055197; doi:10.1002/ece3.73324)
Supplement: Supplementary file 4 — File S3: ece373324‐sup‐0004‐FileS3.csv. [file ECE3-16-e73324-s004.csv]

species_name	Am_100	dRWC	temp_C	temp_K	RH_%	psi_Mpa	VPD_kPa	photosynthesis_ref	dehydration_reference
Acrostichum aureum	87.487		27	300.15				Li, M. P., & Ong, B. L. (1998). Responses of photosynthesis to NaCl in gametophytes of Acrostichum aureum. Physiologia Plantarum, 102(1), 119-127.
Adiantum latifolium		-1.891	25	298.15	50	-94.57	1.585		Watkins Jr, J. E., Mack, M. C., Sinclair, T. R., & Mulkey, S. S. (2007). Ecological and evolutionary consequences of desiccation tolerance in tropical fern gametophytes. New Phytologist, 176(3), 708-717.
Amauropelta balbisii	54.51	-1.419	25	298.15	50	-94.57	1.585	Farrar, D. R., Dassler, C., Watkins Jr, J. E., & Skelton, C. (2008). Gametophyte ecology. Á In: Ranker, TA and Hauffler, CH (eds). Biology and evolution of ferns and lycophytes.	Watkins Jr, J. E., Mack, M. C., Sinclair, T. R., & Mulkey, S. S. (2007). Ecological and evolutionary consequences of desiccation tolerance in tropical fern gametophytes. New Phytologist, 176(3), 708-717.
Campyloneurum brevifolium	76.863	-0.998						Farrar, D. R., Dassler, C., Watkins Jr, J. E., & Skelton, C. (2008). Gametophyte ecology. Á In: Ranker, TA and Hauffler, CH (eds). Biology and evolution of ferns and lycophytes.	Pittermann, J., Brodersen, C., & Watkins Jr, J. E. (2013). The physiological resilience of fern sporophytes and gametophytes: advances in water relations offer new insights into an old lineage. Frontiers in Plant Science, 4, 285.
Cibotium glaucum	88.705		25	298.15				Friend, D. J. (1974). Shade adaptation of the Hawaiian tree-fern (Cibotium glaucum (Sm.) H. & A.).
Cyclopeltis semicordata		-1.359	25	298.15	50	-94.57	1.585		Watkins Jr, J. E., Mack, M. C., Sinclair, T. R., & Mulkey, S. S. (2007). Ecological and evolutionary consequences of desiccation tolerance in tropical fern gametophytes. New Phytologist, 176(3), 708-717.
Dennstaedtia bipinnata		-1.67	25	298.15	50	-94.57	1.585		Watkins Jr, J. E., Mack, M. C., Sinclair, T. R., & Mulkey, S. S. (2007). Ecological and evolutionary consequences of desiccation tolerance in tropical fern gametophytes. New Phytologist, 176(3), 708-717.
Diplazium striatastrum		-1.512	25	298.15	50	-94.57	1.585		Watkins Jr, J. E., Mack, M. C., Sinclair, T. R., & Mulkey, S. S. (2007). Ecological and evolutionary consequences of desiccation tolerance in tropical fern gametophytes. New Phytologist, 176(3), 708-717.
Goniopteris curta		-2.199	25	298.15	50	-94.57	1.585		Watkins Jr, J. E., Mack, M. C., Sinclair, T. R., & Mulkey, S. S. (2007). Ecological and evolutionary consequences of desiccation tolerance in tropical fern gametophytes. New Phytologist, 176(3), 708-717.
Goniopteris nicaraguensis	30.98	-2.033	25	298.15	50	-94.57	1.585	Farrar, D. R., Dassler, C., Watkins Jr, J. E., & Skelton, C. (2008). Gametophyte ecology. Á In: Ranker, TA and Hauffler, CH (eds). Biology and evolution of ferns and lycophytes.	Watkins Jr, J. E., Mack, M. C., Sinclair, T. R., & Mulkey, S. S. (2007). Ecological and evolutionary consequences of desiccation tolerance in tropical fern gametophytes. New Phytologist, 176(3), 708-717.
Microgramma reptans	68.235	-1.279	25	298.15	50	-94.57	1.585	Farrar, D. R., Dassler, C., Watkins Jr, J. E., & Skelton, C. (2008). Gametophyte ecology. Á In: Ranker, TA and Hauffler, CH (eds). Biology and evolution of ferns and lycophytes.	Watkins Jr, J. E., Mack, M. C., Sinclair, T. R., & Mulkey, S. S. (2007). Ecological and evolutionary consequences of desiccation tolerance in tropical fern gametophytes. New Phytologist, 176(3), 708-717.
Nephrolepis biserrata		-1.49	25	298.15	50	-94.57	1.585		Watkins Jr, J. E., Mack, M. C., Sinclair, T. R., & Mulkey, S. S. (2007). Ecological and evolutionary consequences of desiccation tolerance in tropical fern gametophytes. New Phytologist, 176(3), 708-717.
Phlebodium pseudoaureum	51.373	-1.463	25	298.15	50	-94.57	1.585	Farrar, D. R., Dassler, C., Watkins Jr, J. E., & Skelton, C. (2008). Gametophyte ecology. Á In: Ranker, TA and Hauffler, CH (eds). Biology and evolution of ferns and lycophytes.	Watkins Jr, J. E., Mack, M. C., Sinclair, T. R., & Mulkey, S. S. (2007). Ecological and evolutionary consequences of desiccation tolerance in tropical fern gametophytes. New Phytologist, 176(3), 708-717.
Pityrogramma calomelanos		-2.017	25	298.15	50	-94.57	1.585		Watkins Jr, J. E., Mack, M. C., Sinclair, T. R., & Mulkey, S. S. (2007). Ecological and evolutionary consequences of desiccation tolerance in tropical fern gametophytes. New Phytologist, 176(3), 708-717.
Pteris altissima		-1.611	25	298.15	50	-94.57	1.585		Watkins Jr, J. E., Mack, M. C., Sinclair, T. R., & Mulkey, S. S. (2007). Ecological and evolutionary consequences of desiccation tolerance in tropical fern gametophytes. New Phytologist, 176(3), 708-717.
Thelypteris palustris	1.297							Sakamaki, Y., & Ino, Y. (2007). Gametophyte contribution to sporophyte growth on the basis of carbon gain in the fern Thelypteris palustris: effect of gametophyte organic-matter production on sporophytes. Journal of Plant Research, 120, 301-308.
Todea barbara	23.841		22	295.15				Hagar, W. G., & Freeberg, J. A. (1980). Photosynthetic rates of sporophytes and gametophytes of the fern, Todea barbara. Plant Physiology, 65(4), 584-586.
Vandenboschia speciosa	29.879		20	293.15				Johnson, G. N., Rumsey, F. J., Headley, A. D., & Sheffield, E. (2000). Adaptations to extreme low light in the fern Trichomanes speciosum. New Phytologist, 148(3), 423-431.
