# Supplementary material for: Fern Gametophytes Exhibit Distinct Patterns of Niche Expansion and Convergence in Ecophysiological Functioning
Source: Ecol Evol. 2026 Apr 7;16(4):e73324. doi: 10.1002/ece3.73324 (PMC13055197; doi:10.1002/ece3.73324)
Supplement: Supplementary file 5 — File S4: ece373324‐sup‐0005‐FileS4.csv. [file ECE3-16-e73324-s005.csv]

species_name	order	habit	biome.code	biome	g_occ	s_occ	g.s.ratio	occ_ratio	GEP	axes.cep	var.cep	dist.cep	S.error.cep	G.adj.cep	CEP.all	CEP.all	axes.w	var.w	dist.w	S.error.w	G.adj.w	CEP.W	axes.t	var.t	dist.t	S.error.t	G.adj.t	CEP.T	axes.d	var.d	dist.d	S.error.d	G.adj.d	CEP.D	species_name	dataset	growth_habit	order	gameto_morph	gameto_gemmae	syn_name	longitude_mn	longitude_mdn	latitude_mn	latitude_mdn	KG_class_mdn	elev_m_mn	elev_m_mdn	aTemp_mean_mn
Abrodictyum dentatum	Hymenophyllales	terrestrial	1	Tropical.rainforest	6	78	7.69	7.14	1.88	3	84.3	0.07	0.02	0.02	1.51	1.51	2	81.3	0.04	0.05	0	0	1	86	0.21	0	0	0	2	83.1	0.01	0.04	0	0.23	Abrodictyum dentatum	ftl	terrestrial	Hymenophyllales	noncordate	yes	Trichomanes dentatum	73.29896429	165.243	-17.49891667	-17.765	1	620.4404762	570	2946.789187
Adiantum trapeziforme	Polypodiales	terrestrial	3	Tropical.savannah	5	527	0.95	0.94		4	78.6	0.01	0.01	0	0		3	82.5	0.04	0.02	0	0	1	74.5	0.06	0	0	0	3	84	0.03	0.02	0		Adiantum trapeziforme	ftl	terrestrial	Polypodiales	cordate	no		-84.81434023	-87.772	7.99506203	15.4725	3	536.1616541	452	2959.36286
Antrophyum obovatum	Polypodiales	epiphytic	14	Temperate.no dry season.hot summer	7	202	3.47	3.35	3.69	4	83.1	0.02	0.01	0.01	0.51	0.51	2	84.1	0.01	0.04	0	0	2	88.1	0.05	0.04	0	0	2	79.2	0.09	0.04	0.01	1.26	Antrophyum obovatum	ftl	epiphytic	Polypodiales	ribbon	yes	Antrophyum latifolium var. obovatum	120.1449043	121.233	27.19915311	24.867	14	834.1483254	600	2894.254785
Antrophyum reticulatum	Polypodiales	epiphytic	1	Tropical.rainforest	5	127	3.94	3.79		4	81.7	0.01	0.02	0	0		2	77.1	0.04	0.02	0	0	1	83.4	0.04	0	0	0	2	77.4	0.04	0.04	0		Antrophyum reticulatum	ftl	epiphytic	Polypodiales	noncordate	yes	Hemionitis reticulata	87.22301515	120.6675	2.47719697	3.792	1	585.780303	396.5	2964.308081
Archigrammitis tahitensis	Polypodiales	epiphytic	1	Tropical.rainforest	4	7	57.14	36.36	27.41	2	92.1	0.43	0.05	0.09	8.73	8.73	2	89.8	0	0.05	0	0	1	86.3	0.47	0	0.12	11.82	2	93.4	0.55	0.04	0.19	18.54	Archigrammitis tahitensis	ftl	epiphytic	Polypodiales	noncordate	no	Grammitis tahitensis	-136.0187273	-149.819	-7.331181818	-17.551	1	1253.909091	1028	2934.037879
Arthropteris palisotii	Polypodiales	epiphytic	2	Tropical.monsoon	4	453	0.88	0.88	0.57	4	81.7	0.07	0.01	0.01	1.03	1.03	3	87.6	0.02	0.02	0	0	1	74.8	0.03	0	0	0	3	88	0.08	0.02	0.01	1.1	Arthropteris palisotii	ftl	epiphytic	Polypodiales	noncordate	no	Aspidium palisotii	101.8580547	143.322	-5.487129103	-10.669	3	548.8183807	473	2954.646791
Callistopteris apiifolia	Hymenophyllales	terrestrial	1	Tropical.rainforest	19	214	8.88	8.15	3.16	4	82.4	0.07	0.01	0.02	1.78	1.78	3	84.7	0.03	0.02	0	0	1	78.4	0.19	0	0	0	2	80	0.02	0.04	0.01	0.75	Callistopteris apiifolia	ftl	terrestrial	Hymenophyllales	strap-ribbon	yes	Trichomanes apiifolium	89.23912446	121.633	1.353772532	-3.13	1	1022.811159	974	2936.780937
Callistopteris baldwinii	Hymenophyllales	terrestrial	1	Tropical.rainforest	4	14	28.57	22.22	18.32	3	84.1	0.66	0.02	0.13	12.62	12.62	2	88.5	0.1	0.05	0.02	1.75	1	85.6	3.11	0	0	0	2	85.9	0.12	0.05	0		Callistopteris baldwinii	ftl	terrestrial	Hymenophyllales	strap-ribbon	yes	Trichomanes baldwinii	-157.6105	-157.8535	21.28316667	21.331	3	657.6666667	576.5	2936.726852
Callistopteris baueriana	Hymenophyllales	terrestrial	1	Tropical.rainforest	3	20	15	13.04		3	85.9	0.05	0.02	0	0		2	91.6	0.06	0.05	0	0	1	87	0	0	0	0	2	85.3	0.06	0.04	0		Callistopteris baueriana	ftl	terrestrial	Hymenophyllales	strap-ribbon	yes	Trichomanes bauerianum	-84.52026087	-156.9	19.14243478	21.1	3	704.2173913	413	2942.333333
Calymmodon orientalis	Polypodiales	epiphytic	1	Tropical.rainforest	5	5	100	50		2	84.5	0.06	0.04	0	0		1	80.1	1.25	0	0	0	1	97.3	3.95	0	0	0	2	80.3	0.01	0.05	0		Calymmodon orientalis	ftl	epiphytic	Polypodiales	noncordate	no	Grammitis cucullata	-149.5945	-149.502	-17.5798	-17.582	1	1098.8	1148	2941.816667
Diplazium harpeodes	Polypodiales	terrestrial	1	Tropical.rainforest	4	37	10.81	9.76		3	78.1	0.04	0.02	0	0		3	87.8	0.04	0.02	0	0.42	1	80	0.78	0	0	0	2	82.4	0.03	0.05	0		Diplazium harpeodes	ftl	terrestrial	Polypodiales	cordate	no		-17.84512195	-140.101	-14.79192683	-15.347	1	492.8536585	434	2965.889228
Hymenophyllum pallidum	Hymenophyllales	epiphytic	1	Tropical.rainforest	3	290	1.03	1.02		3	80.6	0.04	0.02	0	0		2	82.9	0.16	0.05	0	0	1	82.5	0.06	0	0	0	2	80.3	0.07	0.05	0		Hymenophyllum pallidum	ftl	epiphytic	Hymenophyllales	noncordate	yes	Crepidomanes pallidum	122.0212491	129.43	-2.530836177	-3.45	1	1200.375427	1143	2923.724545
Hymenophyllum wrightii	Hymenophyllales	epiphytic	26	Cold.no dry season.warm summer	71	528	13.45	11.85	14.15	3	77.2	0.43	0.02	0.07	7.47	7.47	2	79.6	0.94	0.05	0.18	17.89	2	85.7	0.29	0.05	0.05	5.09	3	86	0.53	0.02	0.13	12.91	Hymenophyllum wrightii	ftl	epiphytic	Hymenophyllales	strap-ribbon	yes		107.4311402	139.002	39.32732888	37.202	25	743.0717863	556	2811.44456
Lomagramma tahitensis	Polypodiales	epiphytic	1	Tropical.rainforest	5	4	125	55.56	20.05	2	72.4	0.94	0.04	0.19	18.9	18.9	1	81.2	2.82	0	0.06	6.45	1	94.1	1.78	0	0	0	2	82.7	0.99	0.04	0.35	35.43	Lomagramma tahitensis	ftl	epiphytic	Polypodiales	noncordate	no		-149.9522222	-149.803	-17.47044444	-17.538	1	640.4444444	681	2962.962963
Lomariopsis boninensis	Polypodiales	epiphytic	14	Temperate.no dry season.hot summer	12	6	200	66.67	57.05	2	91.6	0.61	0.05	0.17	16.51	16.51	2	95.6	0.25	0.05	0.15	15.05	2	91.8	0.28	0.05	0.13	12.88	2	92.5	0.71	0.04	0.24	23.54	Lomariopsis boninensis	ftl	epiphytic	Polypodiales	strap-ribbon	yes		121.1774444	120.9715	23.897	24.653	14	541.6666667	565	2936.858796
Lomariopsis brackenridgei	Polypodiales	epiphytic	1	Tropical.rainforest	7	20	35	25.93	15.7	3	79.2		0.02	0.05	5.15	5.15	2	81.5	0.04	0.05	0.01	0.71	1	78	0.5	0	0.11	11.35	2	78.7	0.02	0.05	0		Lomariopsis brackenridgei	ftl	epiphytic	Polypodiales	noncordate	no		-58.43707407	-149.797	-16.41925926	-17.538	1	308.8148148	187	2972.537037
Loxogramme parksii	Polypodiales	epiphytic	1	Tropical.rainforest	5	37	13.51	11.9	10.13	4	78.9	0.11	0.01	0.04	3.6	3.6	3	83.5	0.01	0.02	0	0	1	84.8	0.32	0	0	0	3	84.6	0.18	0.02	0.05	5.35	Loxogramme parksii	ftl	epiphytic	Polypodiales	strap-ribbon	not clear		48.3152381	144.8585	-10.98602381	-13.583	1	764.2857143	701	2954.563492
Pleurosoriopsis makinoi	Polypodiales	epiphytic	14	Temperate.no dry season.hot summer	13	510	2.55	2.49		3	76.9	0.07	0.02	0	0		2	87.1	0.12	0.05	0	0	2	80.8	0.03	0.05	0	0	3	83.6	0.02	0.02	0	0.48	Pleurosoriopsis makinoi	ftl	epiphytic	Polypodiales	strap-ribbon	yes	Anogramma makinoi	136.2621396	137.885	36.42955449	35.928	25	609.9521989	483	2834.525414
Polyphlebium borbonicum	Hymenophyllales	epiphytic	1	Tropical.rainforest	6	124	4.84	4.62	1.75	4	81.8	0.03	0.01	0	0.22	0.22	3	87.8	0.02	0.02	0	0	1	84	0.22	0	0	0	3	86.7	0.01	0.02	0		Polyphlebium borbonicum	ftl	epiphytic	Hymenophyllales	noncordate	yes	Trichomanes diaphanum	-13.90031538	30	-8.388246154	-11.9825	11	1185.661538	1097.5	2920.788462
Polyphlebium endlicherianum	Hymenophyllales	epiphytic	15	Temperate.no dry season.warm summer	4	269	1.49	1.47		2	79.1	0.02	0.04	0	0		2	88.9	0.06	0.04	0	0	1	91	0.06	0	0	0	2	86.6	0.07	0.05	0		Polyphlebium endlicherianum	ftl	epiphytic	Hymenophyllales	noncordate	yes	Trichomanes endlicherianum	146.1364432	174.75	-34.7960293	-37.114	15	294.0512821	202	2877.176129
Ptisana salicina	Marattiales	terrestrial	15	Temperate.no dry season.warm summer	11	165	6.67	6.25		2	78.7	0.16	0.05	0	0		2	83.4	0.08	0.05	0	0	1	84.3	0.46	0	0	0	2	90.9	0.08	0.04	0		Ptisana salicina	ftl	terrestrial	Marattiales	cordate	no		120.5935284	174.7	-33.42826705	-36.999	15	282.8238636	128.5	2887.377841
Vaginularia paradoxa	Polypodiales	epiphytic	1	Tropical.rainforest	14	63	22.22	18.18		3	80.2	0.01	0.02	0	0		3	86.6	0.03	0.02	0	0	1	82.4	1.14	0	0	0	2	80.4	0.09	0.04	0		Vaginularia paradoxa	ftl	epiphytic	Polypodiales	not clear	not clear	Vaginularia paradoxa	61.94863636	114	-2.46574026	-6.788	1	873.4545455	666	2945.931277
Vandenboschia speciosa	Hymenophyllales	epiphytic	15	Temperate.no dry season.warm summer	281	286	98.25	49.56	59.2	3	84.2	1.35	0.02	0.17	17.26	17.26	1	71.1	0.42	0	0	0	1.5	82.9	2.41	0.02	0.06	6.2	2	84.1	0.63	0.04	0.11	11.1	Vandenboschia speciosa	both	epiphytic	Hymenophyllales	filamentous	yes	Trichomanes speciosum	-1.954857143	-3.289	47.30056437	49.816	15	298.042328	252	2839.359641
[truncated: 286 more columns]
